# Supplementary material for: The rise and demise of the Paleogene Central Tibetan Valley
Source: Sci Adv. 2022 Feb 9;8(6):eabj0944. doi: 10.1126/sciadv.abj0944 (PMC8827648; doi:10.1126/sciadv.abj0944)
Supplement: Supplementary file 2 — Tables S1 to S5 [file sciadv.abj0944_tables_s1_to_s5.zip]

Archive with 1 entries (1 files):
- sciadv.abj0944_tables_s1_to_s5.xlsx
