# Supplementary material for: The rise and demise of the Paleogene Central Tibetan Valley
Source: Sci Adv. 2022 Feb 9;8(6):eabj0944. doi: 10.1126/sciadv.abj0944 (PMC8827648; doi:10.1126/sciadv.abj0944)
Supplement: Supplementary file 2 — Tables S1 to S5 [file sciadv.abj0944_tables_s1_to_s5.zip › sciadv.abj0944_tables_s1_to_s5.xlsx]

## Sheet: List of Tables S1-S4
Supplementary materials for
The Rise and Demise of the Paleogene Central Tibetan Valley
Zhongyu Xiong1,2†, Xiaohui Liu1†, Lin Ding1,2,3*, Alex Farnsworth1,4, Robert A. Spicer5,6, Qiang Xu1, Paul Valdes4, Songlin He1,3, Deng Zeng1,3, Chao Wang1,2, Zhenyu Li1, Xudong Guo1,3, Tao Su5, Chenyuan Zhao1,3, Houqi Wang1,2, Yahui Yue1
1 State Key Laboratory of Tibetan Plateau Earth System, Environment and Resources (TPESER), Institute of Tibetan Plateau Research, Chinese Academy of Sciences, Beijing 100101, China
2 Center for Excellence in Tibetan Plateau Earth Sciences, Chinese Academy of Sciences, Beijing 100101, China
3 University of Chinese Academy of Sciences, Beijing 100049, China
4 School of Geographical Sciences, University of Bristol, University Road, Clifton, Bristol BS8 1SS, UK
5 CAS Key Laboratory of Tropical Forest Ecology, Xishuangbanna Tropical Botanical Garden, Chinese Academy of Sciences, Mengla 666303, China
6 School of Environment, Earth and Ecosystem Sciences, The Open University, Milton Keynes MK76AA, UK
*Corresponding author: dinglin@itpcas.ac.cn
Phone: +86-10-84097104
Fax: +86-10-84097
† These authors contributed equally to this work.
List of Tables S1-S4
Table S1. Zircon LA-ICP-MS U-Pb in-situ results for igneous rocks and sandstones in the Lunpola Basin.
Table S2. C-O isotope results.
Table S3. Carbonate clumped isotope results.
Table S4. Model setting of the four scenarios used in the study.

## Sheet: S1. Zircon U-Pb in-situ results
Table S1. Zircon LA–ICP–MS U–Pb in-situ results for volcanic rocks and sandstones in the Lunpola Basin.
Analysis	207Pb/206Pb	1σ	207Pb/235U	1σ	206Pb/238U	1σ	208Pb/232Th	1σ	238U/232Th	1σ	207Pb/206Pb	1σ	207Pb/235U	1σ	206Pb/238U	1σ	208Pb/232Th	1σ	all age	1σ
2013TX53
2013TX53-01	0.05176	0.00175	0.29983	0.00967	0.04203	0.00036	0.01183	0.00017	1.08	0.01	275	58	266	8	265	2	238	3	265	2
2013TX53-02	0.11123	0.00148	4.78257	0.04896	0.31195	0.00201	0.07877	0.00153	7.13	0.07	1820	10	1782	9	1750	10	1533	29	1820	10
2013TX53-03	0.06413	0.0096	0.71741	0.10523	0.08117	0.00329	0.02391	0.00138	0.67	0.01	746	247	549	62	503	20	478	27	503	20
2013TX53-04	0.055	0.00151	0.63675	0.01641	0.084	0.00066	0.02169	0.00019	0.52	0.01	412	43	500	10	520	4	434	4	520	4
2013TX53-05	0.09728	0.00135	3.57868	0.03885	0.2669	0.0017	0.06775	0.00043	0.59	0.01	1573	11	1545	9	1525	9	1325	8	1573	11
2013TX53-06	0.05849	0.00205	0.70289	0.02353	0.08719	0.00087	0.02216	0.00022	0.35	0.01	548	56	541	14	539	5	443	4	539	5
2013TX53-07	0.07004	0.0013	1.48823	0.02418	0.15415	0.00108	0.03955	0.00056	2.33	0.02	930	22	926	10	924	6	784	11	924	6
2013TX53-08	0.06324	0.00089	0.87141	0.0096	0.09998	0.00056	0.02695	0.00019	1.31	0.01	716	14	636	5	614	3	538	4	614	3
2013TX53-09	0.0532	0.00202	0.46289	0.01688	0.06313	0.00059	0.01698	0.00036	1.82	0.02	337	66	386	12	395	4	340	7	395	4
2013TX53-10	0.06934	0.00098	1.42098	0.01565	0.14867	0.00086	0.0451	0.00064	6.48	0.06	909	13	898	7	894	5	892	12	894	5
2013TX53-11	0.10845	0.0013	4.52553	0.03806	0.30277	0.00175	0.07454	0.00057	1.63	0.02	1774	8	1736	7	1705	9	1453	11	1774	8
2013TX53-12	0.09129	0.00201	2.8626	0.05775	0.2275	0.00209	0.05765	0.00088	1.23	0.01	1453	24	1372	15	1321	11	1133	17	1321	11
2013TX53-13	0.05501	0.00212	0.51148	0.01889	0.06746	0.00066	0.01873	0.00038	1.52	0.02	413	65	419	13	421	4	375	8	421	4
2013TX53-14	0.06819	0.00095	1.3666	0.01474	0.14541	0.00083	0.0396	0.00037	2.6	0.03	874	13	875	6	875	5	785	7	875	5
2013TX53-15	0.05744	0.00086	0.70399	0.00846	0.08892	0.00051	0.02357	0.00026	3.62	0.04	508	16	541	5	549	3	471	5	549	3
2013TX53-16	0.1094	0.00187	4.64107	0.06943	0.30779	0.00252	0.06585	0.00115	2.18	0.02	1789	16	1757	12	1730	12	1289	22	1789	16
2013TX53-17	0.0665	0.00108	1.22132	0.01654	0.13325	0.00083	0.03464	0.00042	2.67	0.03	822	18	810	8	806	5	688	8	806	5
2013TX53-18	0.07415	0.00211	1.64589	0.04408	0.16104	0.00158	0.04217	0.00062	0.92	0.01	1046	38	988	17	963	9	835	12	963	9
2013TX53-19	0.07519	0.00098	1.85248	0.01776	0.17874	0.00101	0.0448	0.00031	1.4	0.01	1074	11	1064	6	1060	6	886	6	1060	6
2013TX53-20	0.07655	0.00409	1.85002	0.0967	0.17535	0.00311	0.04461	0.00226	2.59	0.03	1109	76	1063	34	1042	17	882	44	1042	17
2013TX53-21	0.06595	0.00092	1.20887	0.01309	0.13299	0.00076	0.03548	0.00029	1.98	0.02	805	13	805	6	805	4	705	6	805	4
2013TX53-22	0.04732	0.00411	0.15997	0.01371	0.02453	0.00035	0.00631	0.0002	1.11	0.01	65	163	151	12	156	2	127	4	156	2
2013TX53-23	0.07157	0.00133	1.67495	0.02739	0.16979	0.00121	0.04237	0.00065	2.57	0.03	974	22	999	10	1011	7	839	13	974	22
2013TX53-24	0.05561	0.0053	0.57238	0.05378	0.07467	0.00146	0.02049	0.00047	0.43	0.01	437	176	460	35	464	9	410	9	464	9
2013TX53-25	0.17393	0.00259	11.0216	0.14085	0.45975	0.00402	0.1113	0.00214	2.58	0.03	2596	11	2525	12	2438	18	2133	39	2596	11
2013TX53-26	0.05793	0.00252	0.66402	0.02782	0.08316	0.00098	0.0211	0.00055	1.58	0.02	527	71	517	17	515	6	422	11	515	6
2013TX53-27	0.15088	0.00164	7.90441	0.05299	0.38008	0.00208	0.08549	0.00102	6.67	0.07	2356	5	2220	6	2077	10	1658	19	2356	5
2013TX53-28	0.08775	0.0015	2.74092	0.04039	0.22662	0.00164	0.05848	0.00098	3.15	0.03	1377	17	1340	11	1317	9	1149	19	1377	17
2013TX53-29	0.06871	0.00171	1.3392	0.03087	0.14141	0.00121	0.03536	0.00057	1.5	0.02	890	33	863	13	853	7	702	11	853	7
2013TX53-30	0.0574	0.00087	0.66797	0.0082	0.08443	0.00048	0.02305	0.0004	9.3	0.09	507	17	519	5	523	3	461	8	523	3
2013TX53-31	0.04827	0.00167	0.11583	0.00381	0.01741	0.00015	0.00478	8e-05	1.55	0.02	113	61	111	3	111.3	1	96	2	111.3	1
2013TX53-32	0.15863	0.00329	9.54004	0.18892	0.43633	0.00533	0.10122	0.00154	0.65	0.01	2441	18	2391	18	2334	24	1949	28	2441	18
2013TX53-33	0.04681	0.004	0.05074	0.00425	0.00786	0.00012	0.00199	6e-05	1.07	0.01	40	156	50	4	50.5	0.8	40	1	50.5	0.8
2013TX53-34	0.06935	0.00171	1.30624	0.02983	0.13664	0.00117	0.0389	0.0006	1.51	0.02	909	33	848	13	826	7	771	12	826	7
2013TX53-35	0.05122	0.00354	0.23937	0.0162	0.03391	0.00045	0.00907	0.00017	0.63	0.01	251	130	218	13	215	3	182	3	215	3
2013TX53-36	0.04947	0.00294	0.16332	0.00948	0.02395	0.00027	0.00652	0.00018	1.69	0.02	170	112	154	8	153	2	131	4	153	2
2013TX53-37	0.05994	0.00075	0.78379	0.0088	0.09483	0.00052	0.02929	0.00015	18.45	0.18	602	28	588	5	584	3	584	3	584	3
2013TX53-38	0.09732	0.00108	3.50794	0.02442	0.26151	0.00138	0.0679	0.00057	4.38	0.04	1573	6	1529	6	1498	7	1328	11	1573	6
2013TX53-39	0.0642	0.00391	0.58678	0.03488	0.06631	0.00095	0.01865	0.00051	1.12	0.01	748	102	469	22	414	6	373	10	414	6
2013TX53-40	0.10886	0.00137	4.70204	0.04348	0.31336	0.0019	0.07501	0.00096	3.94	0.04	1780	9	1768	8	1757	9	1462	18	1780	9
2013TX53-41	0.05644	0.00326	0.62789	0.0355	0.08071	0.00102	0.02275	0.00059	1.4	0.01	470	103	495	22	500	6	455	12	500	6
2013TX53-42	0.11033	0.00138	4.78221	0.04345	0.31447	0.00189	0.07562	0.00117	6.12	0.06	1805	8	1782	8	1763	9	1473	22	1805	8
2013TX53-43	0.15514	0.00306	9.09027	0.16796	0.4251	0.00479	0.09266	0.00159	0.97	0.01	2403	17	2347	17	2284	22	1791	29	2403	17
2013TX53-44	0.22561	0.00245	18.5643	0.12746	0.59699	0.00354	0.12081	0.00124	2.89	0.03	3021	5	3019	7	3018	14	2305	22	3021	5
2013TX53-45	0.18044	0.00244	11.2308	0.12184	0.45157	0.00349	0.09933	0.00115	1.21	0.01	2657	9	2542	10	2402	15	1914	21	2657	9
2013TX53-46	0.08327	0.00137	2.51764	0.03508	0.21934	0.00152	0.05413	0.00067	1.91	0.02	1276	16	1277	10	1278	8	1066	13	1276	16
2013TX53-47	0.0616	0.00207	0.87538	0.02796	0.1031	0.00102	0.0265	0.00037	0.72	0.01	660	51	638	15	633	6	529	7	633	6
2013TX53-48	0.10596	0.00174	3.99583	0.05593	0.27359	0.00208	0.06356	0.00071	1.1	0.01	1731	15	1633	11	1559	11	1246	13	1731	15
2013TX53-49	0.11575	0.00144	5.24884	0.04704	0.32897	0.00199	0.07721	0.00085	2.81	0.03	1892	8	1861	8	1833	10	1503	16	1892	8
2013TX53-50	0.10875	0.00142	4.66492	0.04597	0.3112	0.00195	0.07135	0.00119	5.6	0.06	1779	9	1761	8	1747	10	1393	22	1779	9
2013TX53-51	0.05691	0.00091	0.64415	0.00855	0.08212	0.00048	0.02024	0.00017	1.42	0.01	488	19	505	5	509	3	405	3	509	3
2013TX53-52	0.08564	0.00124	2.51524	0.02886	0.21307	0.00134	0.04872	0.00039	0.99	0.01	1330	13	1276	8	1245	7	962	8	1330	13
2013TX53-53	0.05829	0.00197	0.69235	0.02228	0.08617	0.00084	0.02041	0.00058	2.96	0.03	541	53	534	13	533	5	408	11	541	53
2013TX53-54	0.1601	0.00211	9.48686	0.09781	0.42989	0.00309	0.08793	0.00074	0.68	0.01	2457	9	2386	9	2305	14	1703	14	2457	9
2013TX53-55	0.0679	0.00199	1.2872	0.03561	0.13754	0.00134	0.03241	0.00052	1	0.01	866	41	840	16	831	8	645	10	831	8
2013TX53-56	0.10589	0.00141	3.6017	0.03642	0.24675	0.00153	0.05776	0.00062	2.18	0.02	1730	10	1550	8	1422	8	1135	12	1730	10
2013TX53-57	0.06747	0.00284	1.10719	0.04495	0.11906	0.0015	0.02745	0.00055	0.79	0.01	852	63	757	22	725	9	547	11	725	9
2013TX53-58	0.05725	0.00114	0.63932	0.01133	0.08102	0.00053	0.02008	0.00018	0.92	0.01	501	27	502	7	502	3	402	4	502	3
2013TX53-59	0.11415	0.00191	4.73122	0.06845	0.30069	0.00242	0.07611	0.00154	3.51	0.04	1867	15	1773	12	1695	12	1483	29	1867	15
2013TX53-60	0.04871	0.00197	0.23377	0.00906	0.03481	0.00034	0.00833	0.00015	1.06	0.01	134	72	213	7	221	2	168	3	221	2
2013TX53-61	0.04804	0.00907	0.04977	0.00929	0.00752	0.00021	0.00188	7e-05	0.46	0.01	101	299	49	9	48	1	38	1	48	1
2013TX53-62	0.04673	0.00696	0.04755	0.007	0.00738	0.00016	0.00191	7e-05	0.7	0.01	35	255	47	7	47	1	39	1	47	1
2013TX53-63	0.07434	0.00185	1.80576	0.04179	0.17622	0.00158	0.04073	0.00056	0.94	0.01	1051	32	1048	15	1046	9	807	11	1051	32
2013TX53-64	0.05716	0.00181	0.30257	0.00903	0.0384	0.00033	0.01123	0.00027	3.13	0.03	498	51	268	7	243	2	226	5	243	2
2013TX53-65	0.04835	0.00242	0.10371	0.00503	0.01556	0.00017	0.00398	9e-05	1.23	0.01	116	89	100	5	100	1	80	2	100	1
2013TX53-66	0.06215	0.0019	0.35847	0.01027	0.04184	0.00035	0.01094	0.00013	0.73	0.01	679	47	311	8	264	2	220	3	264	2
2013TX53-67	0.11152	0.00145	4.6358	0.04522	0.30157	0.00188	0.0646	0.00086	3.36	0.03	1824	9	1756	8	1699	9	1265	16	1824	9
2013TX53-68	0.0771	0.00112	1.90217	0.02193	0.17899	0.00109	0.04337	0.00051	2.8	0.03	1124	13	1082	8	1061	6	858	10	1124	13
2013TX53-69	0.15592	0.0017	8.97905	0.06017	0.41778	0.0023	0.08514	0.00106	6.91	0.07	2412	5	2336	6	2250	10	1652	20	2412	5
2013TX53-70	0.0794	0.00246	2.22716	0.06581	0.20349	0.00223	0.04605	0.00073	0.74	0.01	1182	41	1190	21	1194	12	910	14	1182	41
2013TX53-71	0.17466	0.00221	10.6318	0.10165	0.4416	0.00307	0.08944	0.00122	2.36	0.02	2603	8	2491	9	2358	14	1731	23	2603	8
2013TX53-72	0.05705	0.00185	0.6115	0.01876	0.07776	0.00071	0.01799	0.00037	1.74	0.02	493	51	485	12	483	4	360	7	483	4
2013TX53-73	0.05816	0.00171	0.6167	0.01707	0.07692	0.00066	0.01803	0.00048	3.51	0.04	536	45	488	11	478	4	361	10	478	4
2013TX53-74	0.04852	0.00484	0.09991	0.00979	0.01494	0.00027	0.0036	0.00015	1.22	0.01	125	185	97	9	96	2	73	3	96	2
2013TX53-75	0.06792	0.00098	1.34391	0.01538	0.14355	0.00084	0.03304	0.00054	6.68	0.07	866	14	865	7	865	5	657	11	865	5
2013TX53-76	0.06618	0.00185	1.11634	0.0292	0.12237	0.00112	0.02904	0.00081	3.63	0.04	812	39	761	14	744	6	579	16	744	6
2013TX53-77	0.08287	0.0011	2.40086	0.02392	0.21017	0.00123	0.04888	0.00057	3.48	0.03	1266	11	1243	7	1230	7	965	11	1266	11
2013TX53-78	0.04733	0.00279	0.10274	0.0059	0.01575	0.00019	0.00383	8e-05	0.88	0.01	66	103	99	5	101	1	77	2	101	1
2013TX53-79	0.1095	0.00132	3.66475	0.0306	0.2428	0.00138	0.05597	0.00065	4.3	0.04	1791	8	1564	7	1401	7	1101	12	1791	8
2013TX53-80	0.05846	0.00104	0.69611	0.01057	0.08638	0.00054	0.02121	0.00033	4.15	0.04	547	22	536	6	534	3	424	7	534	3
2013TX53-81	0.07671	0.00124	1.8711	0.02537	0.17695	0.00116	0.04466	0.00046	1.49	0.01	1114	17	1071	9	1050	6	883	9	1114	17
2013TX53-82	0.10119	0.00131	4.02281	0.03875	0.2884	0.00175	0.06503	0.00073	2.69	0.03	1646	9	1639	8	1634	9	1273	14	1646	9
2013TX53-83	0.11997	0.00154	5.54266	0.05268	0.33516	0.0021	0.08149	0.00095	2.66	0.03	1956	9	1907	8	1863	10	1583	18	1956	9
2013TX53-84	0.05141	0.00383	0.29463	0.02153	0.04157	0.0006	0.01056	0.00035	1.35	0.01	259	140	262	17	263	4	212	7	263	4
2013TX53-85	0.06186	0.00198	0.94176	0.02862	0.11044	0.00103	0.02827	0.00053	1.56	0.02	669	49	674	15	675	6	563	10	675	6
2013TX53-86	0.06581	0.00167	1.20035	0.02819	0.13232	0.0011	0.03355	0.00063	2.28	0.02	800	35	801	13	801	6	667	12	801	6
2013TX53-87	0.10643	0.00219	4.06875	0.07643	0.27733	0.00259	0.06012	0.0008	0.79	0.01	1739	21	1648	15	1578	13	1180	15	1739	21
2013TX53-88	0.0675	0.00155	1.28381	0.02687	0.13798	0.00109	0.03859	0.00088	4.22	0.04	853	30	839	12	833	6	765	17	833	6
2013TX53-89	0.05315	0.00201	0.37293	0.01346	0.0509	0.00049	0.01293	0.00028	1.71	0.02	335	64	322	10	320	3	260	6	320	3
2013TX53-90	0.07223	0.00213	0.7597	0.02095	0.0763	0.00071	0.01817	0.00029	1	0.01	992	41	574	12	474	4	364	6	474	4
2013TX53-91	0.08354	0.00141	1.41191	0.02187	0.12257	0.00081	0.03648	0.00023	5.14	0.05	1282	34	894	9	745	5	724	4	745	5
2013TX53-92	0.08155	0.00149	2.43605	0.03893	0.21671	0.00162	0.05912	0.00075	1.59	0.02	1235	20	1253	12	1264	9	1161	14	1235	20
2013TX53-93	0.05753	0.00208	0.62834	0.02174	0.07922	0.00077	0.01969	0.00033	1.07	0.01	512	59	495	14	491	5	394	7	491	5
2013TX53-94	0.0519	0.00332	0.34103	0.02138	0.04767	0.00059	0.01324	0.00033	1.33	0.01	281	121	298	16	300	4	266	7	300	4
2013TX53-95	0.11243	0.00141	5.09974	0.04667	0.32905	0.00199	0.08362	0.00095	3.03	0.03	1839	8	1836	8	1834	10	1623	18	1839	8
2013TX53-96	0.0593	0.00087	0.76278	0.00889	0.09331	0.00053	0.02416	0.00023	2.44	0.02	578	16	576	5	575	3	483	5	575	3
2013TX76
2013TX76-01	0.04598	0.00865	0.02163	0.00402	0.00341	9e-05	0.00104	8e-05	1.44	0.01	-3	287	22	4	21.9	0.6	21	2	21.9	0.6
2013TX76-02	0.04605	0.00654	0.02212	0.00309	0.00348	9e-05	0.00116	7e-05	0.99	0.01		258	22	3	22.4	0.6	23	1	22.4	0.6
2013TX76-03	0.04605	0.00982	0.02031	0.00427	0.0032	0.00011	0.00105	8e-05	1.02	0.01		355	20	4	20.6	0.7	21	2	20.6	0.7
2013TX76-04	0.04605	0.00297	0.02171	0.00135	0.00342	6e-05	0.00117	8e-05	2	0.02		142	22	1	22	0.4	24	2	22	0.4
2013TX76-05	0.04605	0.00558	0.02195	0.00261	0.00346	8e-05	0.00116	7e-05	1.12	0.01		241	22	3	22.2	0.5	23	1	22.2	0.5
2013TX76-06	0.04741	0.00522	0.02291	0.00249	0.0035	6e-05	0.00103	4e-05	1.07	0.01	70	208	23	2	22.5	0.4	20.8	0.8	22.5	0.4
2013TX76-07	0.04618	0.00607	0.02207	0.00286	0.00347	7e-05	0.00107	5e-05	1.14	0.01	7	223	22	3	22.3	0.4	22	1	22.3	0.4
2013TX76-08	0.04605	0.00383	0.02196	0.00178	0.00346	7e-05	0.00116	4e-05	0.54	0.01		183	22	2	22.3	0.4	23.5	0.9	22.3	0.4
2013TX76-09	0.04677	0.00481	0.02198	0.00223	0.00341	6e-05	0.00108	3e-05	0.83	0.01	37	190	22	2	21.9	0.4	21.8	0.6	21.9	0.4
2013TX76-10	0.04688	0.00737	0.02299	0.00356	0.00356	0.0001	0.00115	5e-05	0.75	0.01	43	257	23	4	22.9	0.6	23	1	22.9	0.6
2013TX76-11	0.04688	0.01217	0.02218	0.00571	0.00343	0.00011	0.00091	7e-05	1.04	0.01	43	384	22	6	22.1	0.7	18	1	22.1	0.7
2013TX76-12	0.04722	0.0127	0.0225	0.00599	0.00346	0.00013	0.00099	7e-05	0.83	0.01	60	391	23	6	22.3	0.8	20	1	22.3	0.8
2013TX76-13	0.04741	0.00322	0.02348	0.00155	0.00359	5e-05	0.00135	7e-05	4.68	0.05	70	119	24	2	23.1	0.3	27	1	23.1	0.3
2013TX76-14	0.04635	0.01206	0.02205	0.00566	0.00345	0.00015	0.00117	9e-05	0.97	0.01	16	364	22	6	22.2	1	24	2	22.2	1
2013TX76-15	0.04588	0.00547	0.02093	0.00245	0.00331	7e-05	0.00096	5e-05	1.67	0.02	-8	206	21	2	21.3	0.4	19	1	21.3	0.4
2013TX76-16	0.04668	0.00876	0.02161	0.004	0.00336	0.0001	0.00104	5e-05	0.72	0.01	33	288	22	4	21.6	0.6	21	1	21.6	0.6
2013TX76-17	0.0493	0.00976	0.02373	0.00464	0.00349	0.0001	0.00102	5e-05	0.73	0.01	162	320	24	5	22.5	0.6	21	1	22.5	0.6
2013TX76-18	0.0478	0.00771	0.024	0.00384	0.00364	7e-05	0.00104	4e-05	1.06	0.01	89	275	24	4	23.4	0.4	21	0.8	23.4	0.4
2013TX76-19	0.04597	0.00635	0.02229	0.00305	0.00352	7e-05	0.001	3e-05	0.81	0.01	-4	237	22	3	22.7	0.4	20.2	0.6	22.7	0.4
2013TX76-20	0.04761	0.01021	0.02182	0.00465	0.00333	8e-05	0.00085	0.00014	3.8	0.04	80	340	22	5	21.4	0.5	17	3	21.4	0.5
2013TX76-21	0.04559	0.00915	0.02102	0.00416	0.00334	0.00011	0.001	6e-05	1.12	0.01	-24	295	21	4	21.5	0.7	20	1	21.5	0.7
2013TX76-22	0.04677	0.00562	0.02276	0.0027	0.00353	6e-05	0.00114	4e-05	1.34	0.01	37	217	23	3	22.7	0.4	23	0.8	22.7	0.4
2013TX76-23	0.04782	0.00797	0.02193	0.00362	0.00333	8e-05	0.00085	4e-05	1.17	0.01	90	277	22	4	21.4	0.5	17.2	0.8	21.4	0.5
2013TX76-24	0.04875	0.00815	0.02136	0.00351	0.00318	0.0001	0.00091	4e-05	0.57	0.01	136	274	21	3	20.5	0.6	18.4	0.8	20.5	0.6
2013TX76-25	0.04754	0.00528	0.02263	0.00247	0.00345	7e-05	0.00085	4e-05	1.15	0.01	76	202	23	2	22.2	0.4	17.2	0.8	22.2	0.4
2013TX76-26	0.04817	0.00511	0.02171	0.00227	0.00327	5e-05	0.00086	3e-05	1.09	0.01	108	205	22	2	21	0.3	17.4	0.6	21	0.3
2013TX76-27	0.04544	0.00917	0.02041	0.00407	0.00326	9e-05	0.00081	5e-05	0.89	0.01	-32	299	21	4	21	0.6	16	1	21	0.6
2013TX103
2013TX103-01	0.04605	0.00623	0.0672	0.00897	0.01058	0.00023	0.00369	0.00034	1.16	0.01		251	66	9	68	1	74	7	68	1
2013TX103-02	0.04656	0.00883	0.06862	0.01292	0.01068	0.00023	0.00291	0.00017	1.14	0.01	27	299	67	12	68	1	59	3	68	1
2013TX103-03	0.04699	0.01185	0.07144	0.0179	0.01102	0.00032	0.0031	0.00023	1.16	0.01	49	379	70	17	71	2	63	5	71	2
2013TX103-04	0.04729	0.01209	0.07565	0.0192	0.0116	0.00036	0.00506	0.00026	1.14	0.01	64	384	74	18	74	2	102	5	74	2
2013TX103-05	0.05617	0.03261	0.09073	0.05248	0.01171	0.0006	0.00346	0.00068	1.23	0.01	459	993	88	49	75	4	70	14	75	4
2013TX103-06	0.04844	0.00849	0.08063	0.01402	0.01207	0.00027	0.0038	0.00015	0.82	0.01	121	293	79	13	77	2	77	3	77	2
2013TX103-07	0.0472	0.01104	0.07914	0.0184	0.01216	0.00032	0.00365	0.00018	0.8	0.01	59	360	77	17	78	2	74	4	78	2
2013TX103-08	0.04818	0.00794	0.07657	0.01253	0.01153	0.00023	0.0029	0.00016	1.07	0.01	108	281	75	12	74	1	59	3	74	1
2013TX103-09	0.0475	0.01494	0.07732	0.02422	0.01181	0.00033	0.00387	0.00024	1	0.01	74	479	76	23	76	2	78	5	76	2
2013TX103-10	0.04789	0.01117	0.07282	0.01686	0.01103	0.0003	0.00313	0.00021	1.02	0.01	94	364	71	16	71	2	63	4	71	2
2013TX103-11	0.04768	0.01968	0.07344	0.03022	0.01117	0.00036	0.00296	0.00033	1.05	0.01	83	639	72	29	72	2	60	7	72	2
2013TX103-12	0.04821	0.0087	0.07398	0.01326	0.01113	0.00023	0.00324	0.00016	1.05	0.01	110	299	72	13	71	1	65	3	71	1
2013TX103-13	0.04733	0.00812	0.07413	0.01265	0.01136	0.00019	0.00284	0.00014	0.97	0.01	66	287	73	12	73	1	57	3	73	1
2013TX103-14	0.04768	0.01065	0.07018	0.0156	0.01068	0.00023	0.00298	0.00018	1.05	0.01	83	358	69	15	68	1	60	4	68	1
2013TX103-15	0.04784	0.009	0.07186	0.01344	0.0109	0.00021	0.0032	0.00016	0.97	0.01	91	312	70	13	70	1	65	3	70	1
2013TX103-16	0.04744	0.00161	0.07564	0.00244	0.01158	9e-05	0.00351	8e-05	2.57	0.03	71	59	74	2	74.2	0.6	71	2	74.2	0.6
2013TX103-17	0.048	0.0084	0.07497	0.01303	0.01134	0.00022	0.00321	0.00013	0.9	0.01	99	293	73	12	73	1	65	3	73	1
2013TX103-18	0.04789	0.0057	0.07245	0.00855	0.01099	0.00016	0.00282	0.00014	1.2	0.01	94	232	71	8	70	1	57	3	70	1
2015TL31
2015TL31-01	0.04956	0.00236	0.05477	0.00252	0.00802	9e-05	0.00249	4e-05	0.75	0.01	174	86	54	2	51.5	0.6	50.3	0.8	51.5	0.6
2015TL31-02	0.04682	0.00387	0.05317	0.00429	0.00824	0.00014	0.00241	8e-05	1.04	0.01	40	145	53	4	52.9	0.9	49	2	52.9	0.9
2015TL31-03	0.04814	0.00422	0.05531	0.00474	0.00834	0.00015	0.00251	8e-05	1.04	0.01	106	157	55	5	53.5	1	51	2	53.5	1
2015TL31-04	0.05046	0.00351	0.05791	0.00392	0.00833	0.00013	0.0027	7e-05	0.94	0.01	216	125	57	4	53.5	0.8	54	1	53.5	0.8
2015TL31-05	0.04999	0.00409	0.05801	0.00467	0.00842	0.00012	0.00308	8e-05	1.24	0.01	195	155	57	4	54.1	0.8	62	2	54.1	0.8
2015TL31-06	0.04975	0.00437	0.05809	0.00503	0.00847	0.00012	0.00298	0.00012	2.02	0.02	183	169	57	5	54.4	0.8	60	2	54.4	0.8
2015TL31-07	0.04812	0.00383	0.05734	0.00447	0.00864	0.00014	0.00306	0.00011	1.83	0.02	105	143	57	4	55.5	0.9	62	2	55.5	0.9
2015TL31-08	0.05058	0.00734	0.06211	0.00893	0.00891	0.00018	0.00334	0.00012	1.2	0.01	222	274	61	9	57	1	67	2	57	1
2015TL31-09	0.04888	0.00241	0.11627	0.00555	0.01726	0.0002	0.00541	0.00023	4.72	0.05	142	88	112	5	110	1	109	5	110	1
2015TL31-10	0.04855	0.00256	0.11996	0.00614	0.01793	0.00022	0.00546	0.0001	0.86	0.01	126	93	115	6	115	1	110	2	115	1
2015TL31-11	0.0491	0.00211	0.12228	0.00507	0.01807	0.00019	0.00614	0.00015	2.51	0.03	153	77	117	5	115	1	124	3	115	1
2015TL31-12	0.048	0.00172	0.11959	0.0041	0.01807	0.00017	0.00619	0.0002	6.08	0.06	99	62	115	4	115	1	125	4	115	1
2015TL31-13	0.04907	0.00247	0.12236	0.00595	0.01809	0.00022	0.00573	0.00011	0.98	0.01	151	89	117	5	116	1	115	2	116	1
2015TL31-14	0.04947	0.00258	0.1268	0.0064	0.0186	0.00023	0.00589	0.00028	4.99	0.05	170	93	121	6	119	1	119	6	119	1
2015TL31-15	0.0479	0.00204	0.12344	0.00507	0.01869	0.0002	0.00629	0.00013	1.79	0.02	94	74	118	5	119	1	127	3	119	1
2015TL31-16	0.05293	0.00149	0.19232	0.00511	0.02636	0.00021	0.00801	7e-05	0.74	0.01	326	46	179	4	168	1	161	1	168	1
2015TL31-17	0.05228	0.00222	0.19053	0.00778	0.02644	0.00029	0.00827	0.00015	1.16	0.01	298	73	177	7	168	2	166	3	168	2
2015TL31-18	0.05198	0.00133	0.19091	0.00455	0.02664	0.00021	0.01006	0.00017	3.37	0.03	285	40	177	4	169	1	202	3	169	1
2015TL31-19	0.05292	0.00206	0.20441	0.00765	0.02802	0.00028	0.01018	0.00019	1.8	0.02	325	67	189	6	178	2	205	4	178	2
2015TL31-20	0.05286	0.00136	0.25399	0.00609	0.03486	0.00028	0.01091	0.00016	2.07	0.02	323	40	230	5	221	2	219	3	221	2
2015TL31-21	0.0549	0.00135	0.2688	0.00613	0.03552	0.00029	0.01092	0.00021	3.66	0.04	408	36	242	5	225	2	220	4	225	2
2015TL31-22	0.05427	0.00136	0.27636	0.00642	0.03694	0.0003	0.01331	0.00017	1.92	0.02	382	38	248	5	234	2	267	3	234	2
2015TL31-23	0.05313	0.00299	0.30038	0.01643	0.04101	0.00057	0.01354	0.0004	1.75	0.02	334	99	267	13	259	4	272	8	259	4
2015TL31-24	0.05777	0.00428	0.40561	0.02953	0.05093	0.00073	0.01783	0.00071	2.62	0.03	521	136	346	21	320	4	357	14	320	4
2015TL31-25	0.05612	0.00117	0.5109	0.00994	0.06602	0.00049	0.02055	0.0002	32.71	0.33	457	47	419	7	412	3	411	4	412	3
2015TL31-26	0.05583	0.00126	0.5282	0.01091	0.06863	0.00054	0.02044	0.00019	0.88	0.01	446	32	431	7	428	3	409	4	428	3
2015TL31-27	0.05562	0.00187	0.53935	0.0173	0.07035	0.0007	0.021	0.00036	1.31	0.01	437	54	438	11	438	4	420	7	438	4
2015TL31-28	0.0562	0.00251	0.54803	0.02364	0.07074	0.00087	0.0218	0.00045	1.18	0.01	460	74	444	16	441	5	436	9	441	5
2015TL31-29	0.05606	0.00122	0.54886	0.01086	0.07102	0.00055	0.02073	0.00033	3.11	0.03	455	30	444	7	442	3	415	7	442	3
2015TL31-30	0.05786	0.001	0.63235	0.00958	0.07929	0.00056	0.02552	0.00022	1.37	0.01	524	21	498	6	492	3	509	4	492	3
2015TL31-31	0.0586	0.00091	0.66363	0.00929	0.08213	0.00056	0.02543	0.00017	59.56	0.6	552	35	517	6	509	3	508	3	509	3
2015TL31-32	0.05791	0.00139	0.65624	0.0146	0.08221	0.00068	0.02572	0.00028	1.03	0.01	526	34	512	9	509	4	513	6	509	4
2015TL31-33	0.05804	0.00112	0.67013	0.01154	0.08377	0.00062	0.0263	0.00036	2.95	0.03	531	25	521	7	519	4	525	7	519	4
2015TL31-34	0.056	0.00121	0.65016	0.01283	0.08422	0.00064	0.02531	0.00024	1.11	0.01	452	30	509	8	521	4	505	5	521	4
2015TL31-35	0.05852	0.00165	0.68313	0.0182	0.08468	0.00078	0.02595	0.00037	1.26	0.01	549	42	529	11	524	5	518	7	524	5
2015TL31-36	0.06056	0.00129	0.7083	0.01373	0.08484	0.00064	0.02505	0.00022	0.9	0.01	624	29	544	8	525	4	500	4	525	4
2015TL31-37	0.05922	0.00107	0.70908	0.01125	0.08686	0.00063	0.03186	0.00094	19.44	0.19	575	22	544	7	537	4	634	18	537	4
2015TL31-38	0.05876	0.00141	0.71145	0.01616	0.08782	0.00066	0.02719	0.00017	2.27	0.02	558	53	546	10	543	4	542	3	543	4
2015TL31-39	0.06006	0.00099	0.75142	0.01065	0.09076	0.00063	0.02898	0.00025	1.64	0.02	606	19	569	6	560	4	577	5	560	4
2015TL31-40	0.05932	0.00153	0.74892	0.01805	0.09158	0.0008	0.02614	0.0003	0.9	0.01	579	37	568	10	565	5	522	6	565	5
2015TL31-41	0.05886	0.00124	0.74753	0.01431	0.09213	0.00071	0.03176	0.00042	2.42	0.02	562	28	567	8	568	4	632	8	568	4
2015TL31-42	0.05958	0.00218	0.76489	0.02681	0.09314	0.00102	0.02889	0.00038	0.62	0.01	588	57	577	15	574	6	576	7	574	6
2015TL31-43	0.05818	0.00123	0.75504	0.01457	0.09414	0.00073	0.0305	0.00027	0.89	0.01	537	29	571	8	580	4	607	5	580	4
2015TL31-44	0.05943	0.00132	0.77297	0.0162	0.09432	0.0007	0.02916	0.00018	3.22	0.03	583	49	581	9	581	4	581	4	581	4
2015TL31-45	0.05927	0.00341	0.77349	0.04332	0.09466	0.00152	0.02655	0.00096	1.7	0.02	577	94	582	25	583	9	530	19	583	9
2015TL31-46	0.05961	0.00124	0.7836	0.01485	0.09536	0.00074	0.03055	0.00036	1.74	0.02	589	28	588	8	587	4	608	7	587	4
2015TL31-47	0.05946	0.00169	0.78633	0.02136	0.09591	0.0008	0.02965	0.0002	4.48	0.04	584	63	589	12	590	5	591	4	590	5
2015TL31-48	0.05974	0.00168	0.79966	0.02123	0.0971	0.0009	0.02825	0.00069	3.63	0.04	594	41	597	12	597	5	563	14	597	5
2015TL31-49	0.06131	0.00214	0.82315	0.02776	0.09738	0.0009	0.03	0.00022	2	0.02	650	77	610	15	599	5	597	4	599	5
2015TL31-50	0.06368	0.001	0.88916	0.01186	0.1013	0.0007	0.02915	0.00031	2.71	0.03	731	17	646	6	622	4	581	6	622	4
2015TL31-51	0.06273	0.00083	0.92198	0.01075	0.10659	0.00068	0.03275	0.0002	7.25	0.07	699	29	663	6	653	4	651	4	653	4
2015TL31-52	0.06125	0.00159	0.9151	0.02259	0.10835	0.0009	0.03338	0.00023	3.77	0.04	648	57	660	12	663	5	664	5	663	5
2015TL31-53	0.06223	0.00129	0.93219	0.01759	0.10867	0.00081	0.03256	0.00066	3.94	0.04	682	28	669	9	665	5	648	13	665	5
2015TL31-54	0.06217	0.00171	0.96776	0.02503	0.11291	0.00105	0.03604	0.00074	2.74	0.03	680	39	687	13	690	6	716	14	690	6
2015TL31-55	0.06564	0.00266	1.16928	0.04561	0.12922	0.00165	0.03885	0.00057	0.53	0.01	795	60	786	21	783	9	770	11	783	9
2015TL31-56	0.06569	0.00168	1.17142	0.02795	0.12937	0.00118	0.04347	0.00126	6.36	0.06	797	35	787	13	784	7	860	24	784	7
2015TL31-57	0.07034	0.00097	1.34088	0.01484	0.13829	0.00092	0.03801	0.00171	69.54	0.7	938	12	864	6	835	5	754	33	835	5
2015TL31-58	0.06933	0.00155	1.35024	0.02781	0.14129	0.00121	0.04762	0.00063	1.65	0.02	909	28	868	12	852	7	940	12	852	7
2015TL31-59	0.06788	0.00126	1.33709	0.02203	0.14289	0.00109	0.04443	0.00052	1.92	0.02	865	22	862	10	861	6	879	10	861	6
2015TL31-60	0.06962	0.00093	1.39833	0.0149	0.1457	0.00096	0.04421	0.00037	2.51	0.03	917	12	888	6	877	5	874	7	877	5
2015TL31-61	0.07265	0.00211	1.51159	0.04184	0.15095	0.00144	0.04964	0.00086	1.91	0.02	1004	41	935	17	906	8	979	17	906	8
2015TL31-62	0.07098	0.00096	1.49502	0.01616	0.1528	0.00101	0.04484	0.00046	3.75	0.04	957	12	928	7	917	6	887	9	917	6
2015TL31-63	0.06993	0.00159	1.4827	0.03118	0.15381	0.00134	0.05349	0.00083	2.23	0.02	926	29	923	13	922	7	1053	16	922	7
2015TL31-64	0.07371	0.00177	1.5636	0.03487	0.15388	0.00142	0.04438	0.00097	3.18	0.03	1034	30	956	14	923	8	878	19	923	8
2015TL31-65	0.07039	0.0025	1.51132	0.05149	0.15575	0.00188	0.04383	0.00079	0.93	0.01	940	50	935	21	933	10	867	15	933	10
2015TL31-66	0.07359	0.00139	1.59275	0.02776	0.15697	0.00116	0.04736	0.00032	3.32	0.03	1030	39	967	11	940	6	935	6	940	6
2015TL31-67	0.07088	0.00422	1.53803	0.08988	0.15742	0.00232	0.05057	0.0014	1.34	0.01	954	96	946	36	942	13	997	27	942	13
2015TL31-68	0.07248	0.00137	1.60938	0.02728	0.16108	0.00127	0.04662	0.00047	1.11	0.01	999	22	974	11	963	7	921	9	963	7
2015TL31-69	0.07372	0.00128	1.77401	0.02693	0.17457	0.00133	0.05164	0.00057	1.7	0.02	1034	19	1036	10	1037	7	1018	11	1034	19
2015TL31-70	0.07657	0.00187	1.99632	0.04575	0.18909	0.00162	0.05681	0.00042	2.39	0.02	1110	50	1114	16	1116	9	1117	8	1110	50
2015TL31-71	0.07813	0.00168	1.9725	0.03885	0.18313	0.00161	0.05807	0.00069	1.13	0.01	1150	25	1106	13	1084	9	1141	13	1150	25
2015TL31-72	0.07818	0.00192	1.90105	0.04359	0.17639	0.00169	0.05466	0.00056	0.6	0.01	1151	30	1081	15	1047	9	1076	11	1151	30
2015TL31-73	0.07948	0.00149	2.09359	0.03516	0.19108	0.00156	0.05725	0.00056	0.93	0.01	1184	20	1147	12	1127	8	1125	11	1184	20
2015TL31-74	0.08027	0.00145	2.11538	0.03388	0.19117	0.00152	0.0537	0.00074	2.15	0.02	1204	19	1154	11	1128	8	1057	14	1204	19
2015TL31-75	0.08105	0.00161	2.268	0.04072	0.20299	0.00172	0.06083	0.0006	0.81	0.01	1223	22	1202	13	1191	9	1194	11	1223	22
2015TL31-76	0.08351	0.00202	2.45399	0.05538	0.21312	0.00185	0.06343	0.00049	2.42	0.02	1281	48	1259	16	1245	10	1243	9	1281	48
2015TL31-77	0.08402	0.0016	2.58532	0.04437	0.22321	0.00188	0.06682	0.00074	1.12	0.01	1293	20	1296	13	1299	10	1307	14	1293	20
2015TL31-78	0.08595	0.00112	2.66482	0.02699	0.22492	0.00151	0.07365	0.00047	1.02	0.01	1337	10	1319	7	1308	8	1436	9	1337	10
2015TL31-79	0.08616	0.00118	2.6322	0.02906	0.22163	0.00154	0.06349	0.00039	0.63	0.01	1342	11	1310	8	1290	8	1244	7	1342	11
2015TL31-80	0.09247	0.00132	3.24548	0.03844	0.25461	0.00185	0.07504	0.00074	1.82	0.02	1477	12	1468	9	1462	10	1463	14	1477	12
2015TL31-81	0.09499	0.00144	3.40379	0.04354	0.25993	0.00195	0.07668	0.00079	1.64	0.02	1528	13	1505	10	1489	10	1493	15	1528	13
2015TL31-82	0.09977	0.00159	3.83182	0.05449	0.27854	0.002	0.08136	0.00054	1.85	0.02	1620	30	1599	11	1584	10	1581	10	1620	30
2015TL31-83	0.10118	0.00118	4.00722	0.03364	0.28731	0.00186	0.07095	0.00066	3.91	0.04	1646	7	1636	7	1628	9	1385	12	1646	7
2015TL31-84	0.11132	0.00294	4.94815	0.123	0.32239	0.00288	0.09311	0.00071	0.63	0.01	1821	49	1811	21	1801	14	1799	13	1821	49
2015TL31-85	0.11186	0.00354	4.83081	0.15072	0.31328	0.00459	0.06056	0.00294	2.26	0.02	1830	35	1790	26	1757	23	1188	56	1830	35
2015TL31-86	0.11195	0.00142	4.91764	0.05253	0.3186	0.00216	0.09197	0.0006	3.42	0.03	1831	23	1805	9	1783	11	1778	11	1831	23
2015TL31-87	0.11303	0.00168	4.79788	0.0601	0.30792	0.00241	0.08327	0.00065	0.66	0.01	1849	12	1785	11	1730	12	1617	12	1849	12
2015TL31-88	0.11392	0.00128	5.12677	0.04029	0.32647	0.0021	0.09268	0.00081	4.25	0.04	1863	6	1841	7	1821	10	1791	15	1863	6
2015TL31-89	0.12096	0.00197	5.96658	0.08524	0.35783	0.00309	0.10547	0.00122	1.24	0.01	1970	14	1971	12	1972	15	2027	22	1970	14
2015TL31-90	0.12717	0.00144	6.25814	0.05109	0.35699	0.00236	0.09937	0.00064	1.31	0.01	2059	7	2013	7	1968	11	1915	12	2059	7
2015TL31-91	0.12991	0.00541	6.70732	0.27721	0.37455	0.00619	0.0197	0.00294	1.09	0.01	2097	49	2074	37	2051	29	394	58	2097	49
2015TL31-92	0.15395	0.00175	8.65689	0.0714	0.40794	0.00277	0.11057	0.00103	2.79	0.03	2390	6	2303	8	2205	13	2120	19	2390	6
2015TL31-93	0.1556	0.00224	8.94605	0.1091	0.41706	0.00349	0.11636	0.00123	1.12	0.01	2408	10	2333	11	2247	16	2225	22	2408	10
2015TL31-94	0.1598	0.00509	10.0732	0.29256	0.45719	0.00599	0.1274	0.00152	0.83	0.01	2454	55	2442	27	2427	27	2424	27	2454	55
2015TL31-95	0.16149	0.00177	9.77934	0.07492	0.43929	0.0029	0.10756	0.00059	0.73	0.01	2471	6	2414	7	2347	13	2065	11	2471	6
2015TL31-96	0.16309	0.0018	9.46241	0.07361	0.42089	0.0028	0.11155	0.00089	2.3	0.02	2488	6	2384	7	2265	13	2138	16	2488	6
2015TL31-97	0.28161	0.00311	25.9868	0.21947	0.66927	0.00478	0.17681	0.00127	1.9	0.02	3372	18	3346	8	3303	18	3291	22	3372	18
2015TL31-98	0.05737	0.00115	2.26679	0.04149	0.28665	0.00192	-0.18706	0.00234	5.44	0.05	506	28	1202	13	1625	10	-4186	58	506	28
2015TL31-99	0.19302	0.00356	12.4734	0.19833	0.46867	0.00439	0.12826	0.00115	1.67	0.02	2768	31	2641	15	2478	19	2439	21	2768	31
2015TL31-100	0.17046	0.00189	8.79628	0.07823	0.37427	0.00249	0.10364	0.00071	2.5	0.03	2562	19	2317	8	2049	12	1993	13	2562	19
2015TL31-101	0.07495	0.00167	1.87186	0.03853	0.1812	0.00163	0.05637	0.00108	2.79	0.03	1067	27	1071	14	1074	9	1108	21	1067	27
2015TL31-102	0.07498	0.00158	1.85938	0.03596	0.17991	0.00155	0.0588	0.00103	2.9	0.03	1068	25	1067	13	1066	8	1155	20	1068	25
2015TL31-103	0.07331	0.00171	1.87835	0.04068	0.18587	0.0017	0.0574	0.00113	2.78	0.03	1023	29	1073	14	1099	9	1128	22	1023	29
2015TL31-104	0.07587	0.00161	1.9385	0.03766	0.18536	0.0016	0.05975	0.00106	2.86	0.03	1092	25	1094	13	1096	9	1173	20	1092	25
2015TL31-105	0.07477	0.00174	1.85706	0.04013	0.18017	0.00166	0.06023	0.00118	2.94	0.03	1062	29	1066	14	1068	9	1182	22	1062	29
2015TL31-106	0.07394	0.00147	1.87208	0.03365	0.18366	0.00151	0.06093	0.00099	2.94	0.03	1040	23	1071	12	1087	8	1195	19	1040	23
2015TL31-107	0.07561	0.00213	1.90598	0.05076	0.18286	0.00182	0.05476	0.0014	2.85	0.03	1085	37	1083	18	1083	10	1078	27	1085	37
2015TL31-108	0.07602	0.00169	1.9407	0.03984	0.18519	0.00165	0.06099	0.00114	2.96	0.03	1096	27	1095	14	1095	9	1197	22	1096	27
2015TL31-109	0.0744	0.00159	1.8688	0.03644	0.18222	0.00157	0.06117	0.00109	3.05	0.03	1052	25	1070	13	1079	9	1200	21	1052	25
2015TL31-110	0.07707	0.00181	2.03006	0.04429	0.19107	0.00179	0.06184	0.00126	2.97	0.03	1123	29	1126	15	1127	10	1213	24	1123	29
2015TL31-111	0.07498	0.0016	1.88201	0.03676	0.18209	0.00157	0.06205	0.0011	3.07	0.03	1068	25	1075	13	1078	9	1217	21	1068	25
2015TL32
2015TL32-01	0.04654	0.00636	0.05052	0.00683	0.00788	0.00015	0.00231	9e-05	0.72	0.01	26	235	50	7	50.6	1	47	2	50.6	1
2015TL32-02	0.04761	0.00386	0.05342	0.00424	0.00814	0.00013	0.00285	8e-05	1.03	0.01	80	146	53	4	52.3	0.8	58	2	52.3	0.8
2015TL32-03	0.04778	0.00258	0.0544	0.00286	0.00826	0.0001	0.00262	5e-05	1.08	0.01	88	94	54	3	53	0.6	53	1	53	0.6
2015TL32-04	0.04966	0.01715	0.057	0.01962	0.00833	0.00024	0.00242	0.00017	0.73	0.01	179	544	56	19	53	2	49	3	53	2
2015TL32-05	0.04862	0.00425	0.05556	0.00478	0.00829	0.00013	0.00266	8e-05	1.14	0.01	130	163	55	5	53.2	0.8	54	2	53.2	0.8
2015TL32-06	0.04836	0.00604	0.05577	0.00688	0.00837	0.00016	0.00282	8e-05	0.79	0.01	117	235	55	7	54	1	57	2	54	1
2015TL32-07	0.05076	0.00822	0.05854	0.00939	0.00837	0.00019	0.00259	0.00015	1.35	0.01	230	294	58	9	54	1	52	3	54	1
2015TL32-08	0.04681	0.02003	0.05626	0.02402	0.00872	0.00025	0.00299	0.00012	0.61	0.01	40	665	56	23	56	2	60	2	56	2
2015TL32-09	0.04973	0.00885	0.06108	0.01068	0.00891	0.00029	0.00334	0.00017	0.77	0.01	182	294	60	10	57	2	67	3	57	2
2015TL32-10	0.04993	0.01363	0.09923	0.02699	0.01442	0.00034	0.00537	0.00053	1.7	0.02	192	443	96	25	92	2	108	11	92	2
2015TL32-11	0.04824	0.00258	0.11712	0.00609	0.01762	0.00021	0.00552	0.00013	1.42	0.01	111	94	112	6	113	1	111	3	113	1
2015TL32-12	0.04897	0.00365	0.11949	0.00868	0.01771	0.00029	0.00616	0.00016	0.87	0.01	146	133	115	8	113	2	124	3	113	2
2015TL32-13	0.04704	0.00352	0.11963	0.00874	0.01845	0.00029	0.00642	0.00012	0.54	0.01	51	130	115	8	118	2	129	2	118	2
2015TL32-14	0.04892	0.00205	0.12445	0.00505	0.01846	0.00017	0.00814	0.00031	5.48	0.05	144	77	119	5	118	1	164	6	118	1
2015TL32-15	0.0487	0.00406	0.12495	0.01019	0.01862	0.00031	0.00683	0.00028	2.12	0.02	133	151	120	9	119	2	138	6	119	2
2015TL32-16	0.0493	0.00399	0.12642	0.01001	0.01861	0.00031	0.00745	0.00021	1.13	0.01	162	147	121	9	119	2	150	4	119	2
2015TL32-17	0.04809	0.00187	0.13075	0.00488	0.01973	0.0002	0.00587	8e-05	0.84	0.01	104	67	125	4	126	1	118	2	126	1
2015TL32-18	0.05138	0.0031	0.17266	0.01012	0.02438	0.00034	0.00824	0.00024	1.69	0.02	258	109	162	9	155	2	166	5	155	2
2015TL32-19	0.05249	0.02356	0.19957	0.08919	0.02759	0.00123	0.01157	0.00071	0.67	0.01	307	731	185	75	175	8	233	14	175	8
2015TL32-20	0.04919	0.00256	0.19075	0.00972	0.02814	0.00028	0.00746	0.00017	0.76	0.01	157	98	177	8	179	2	150	3	179	2
2015TL32-21	0.05292	0.00271	0.21764	0.01087	0.02984	0.00031	0.00943	0.00018	1.39	0.01	325	95	200	9	190	2	190	4	190	2
2015TL32-22	0.04813	0.00196	0.19917	0.00782	0.03002	0.00031	0.00961	0.00023	2.41	0.02	106	70	184	7	191	2	193	5	191	2
2015TL32-23	0.05301	0.00205	0.26109	0.00968	0.03574	0.00036	0.01104	0.00015	0.83	0.01	329	66	236	8	226	2	222	3	226	2
2015TL32-24	0.05394	0.00171	0.28078	0.00845	0.03777	0.00035	0.01196	0.00023	2.24	0.02	369	51	251	7	239	2	240	5	239	2
2015TL32-25	0.05186	0.0022	0.28107	0.01148	0.03933	0.00043	0.01146	0.00021	1.05	0.01	279	74	252	9	249	3	230	4	249	3
2015TL32-26	0.05247	0.00191	0.35036	0.01218	0.04845	0.00047	0.01844	0.00032	1.67	0.02	306	61	305	9	305	3	369	6	305	3
2015TL32-27	0.05578	0.00224	0.40768	0.01572	0.05303	0.00059	0.01616	0.00028	0.96	0.01	444	66	347	11	333	4	324	6	333	4
2015TL32-28	0.05397	0.00168	0.4276	0.01257	0.05749	0.00053	0.01724	0.00025	1.26	0.01	370	50	361	9	360	3	345	5	360	3
2015TL32-29	0.05354	0.00118	0.43223	0.00871	0.05858	0.00043	0.01835	0.00021	1.76	0.02	352	32	365	6	367	3	368	4	367	3
2015TL32-30	0.0569	0.00111	0.58065	0.01016	0.07404	0.00054	0.02359	0.00025	1.69	0.02	488	26	465	7	460	3	471	5	460	3
2015TL32-31	0.0565	0.00178	0.58047	0.01739	0.07454	0.00072	0.02293	0.00047	2.31	0.02	472	49	465	11	463	4	458	9	463	4
2015TL32-32	0.05748	0.00138	0.65682	0.01458	0.08291	0.00067	0.03321	0.00059	3.54	0.04	510	34	513	9	513	4	660	12	513	4
2015TL32-33	0.0618	0.00203	0.72028	0.02252	0.08457	0.00086	0.03897	0.00104	4.34	0.04	667	49	551	13	523	5	773	20	523	5
2015TL32-34	0.05889	0.00191	0.69564	0.02141	0.0857	0.00085	0.02612	0.00037	0.93	0.01	563	50	536	13	530	5	521	7	530	5
2015TL32-35	0.0584	0.00178	0.69061	0.01998	0.08581	0.00081	0.03211	0.0005	1.54	0.02	545	47	533	12	531	5	639	10	531	5
2015TL32-36	0.05855	0.00123	0.70686	0.01349	0.08759	0.00067	0.02688	0.00025	0.92	0.01	550	28	543	8	541	4	536	5	541	4
2015TL32-37	0.06093	0.00134	0.75544	0.01518	0.08996	0.00071	0.02689	0.00026	0.85	0.01	637	30	571	9	555	4	536	5	555	4
2015TL32-38	0.06036	0.00227	0.74793	0.02701	0.08991	0.00099	0.02634	0.00047	1.06	0.01	617	59	567	16	555	6	525	9	555	6
2015TL32-39	0.05939	0.00141	0.74324	0.01623	0.09081	0.00074	0.03513	0.00043	1.56	0.02	581	33	564	9	560	4	698	8	560	4
2015TL32-40	0.06031	0.00239	0.77613	0.0297	0.09338	0.00094	0.04492	0.00181	10.9	0.11	615	65	583	17	575	6	888	35	575	6
2015TL32-41	0.05874	0.00139	0.75854	0.01657	0.09371	0.00077	0.02902	0.00036	1.44	0.01	557	33	573	10	577	5	578	7	577	5
2015TL32-42	0.05957	0.00082	0.77203	0.0094	0.09399	0.0006	0.02905	0.00021	26.73	0.27	588	31	581	5	579	4	579	4	579	4
2015TL32-43	0.06199	0.00121	0.87632	0.01587	0.10252	0.00074	0.03154	0.00308	236.06	2.36	674	43	639	9	629	4	628	60	629	4
2015TL32-44	0.06174	0.00229	0.88604	0.03147	0.10412	0.00118	0.02934	0.00086	2.57	0.03	665	57	644	17	639	7	584	17	639	7
2015TL32-45	0.06371	0.0016	1.07284	0.02525	0.12218	0.00097	0.02023	0.00077	3.64	0.04	732	36	740	12	743	6	405	15	743	6
2015TL32-46	0.06634	0.00269	1.17547	0.04591	0.12856	0.00161	0.04668	0.001	1.29	0.01	817	61	789	21	780	9	922	19	780	9
2015TL32-47	0.06638	0.00115	1.23119	0.01854	0.13458	0.00097	0.04878	0.0007	4.12	0.04	818	20	815	8	814	6	963	13	814	6
2015TL32-48	0.06604	0.00184	1.23875	0.03239	0.1361	0.0013	0.05103	0.0009	1.95	0.02	808	39	818	15	823	7	1006	17	823	7
2015TL32-49	0.0676	0.00124	1.33816	0.02172	0.14364	0.00109	0.04151	0.00079	5.34	0.05	856	21	862	9	865	6	822	15	865	6
2015TL32-50	0.0698	0.00172	1.41749	0.03244	0.14736	0.00134	0.04866	0.00077	1.85	0.02	922	32	896	14	886	8	960	15	886	8
2015TL32-51	0.06877	0.00169	1.40171	0.03197	0.1479	0.00133	0.05083	0.00091	2.4	0.02	892	32	890	14	889	7	1002	18	889	7
2015TL32-52	0.0682	0.00143	1.42456	0.02707	0.15156	0.00124	0.04467	0.00057	1.59	0.02	875	26	899	11	910	7	883	11	910	7
2015TL32-53	0.07015	0.00151	1.46651	0.02864	0.15169	0.00126	0.05884	0.00072	1.56	0.02	933	26	917	12	910	7	1156	14	910	7
2015TL32-54	0.07023	0.00157	1.52204	0.03151	0.15725	0.00126	0.02907	0.00241	9.17	0.09	935	29	939	13	941	7	579	47	941	7
2015TL32-55	0.06863	0.00111	1.49272	0.02063	0.15784	0.00113	0.04623	0.00046	1.89	0.02	888	17	927	8	945	6	913	9	945	6
2015TL32-56	0.07318	0.00164	1.61812	0.03328	0.16043	0.0014	0.05292	0.0009	2.42	0.02	1019	27	977	13	959	8	1042	17	959	8
2015TL32-57	0.07017	0.00129	1.55602	0.02546	0.16091	0.00124	0.04781	0.00063	2.3	0.02	933	21	953	10	962	7	944	12	962	7
2015TL32-58	0.07281	0.00128	1.67421	0.02581	0.16686	0.00126	0.04579	0.00058	2.19	0.02	1009	19	999	10	995	7	905	11	995	7
2015TL32-59	0.07365	0.00109	1.75832	0.02147	0.17322	0.0012	0.04757	0.00195	20.39	0.2	1032	14	1030	8	1030	7	939	38	1032	14
2015TL32-60	0.07428	0.00118	1.76679	0.02505	0.17252	0.00122	0.052	0.00036	12.37	0.12	1049	33	1033	9	1026	7	1025	7	1049	33
2015TL32-61	0.07431	0.00149	1.73837	0.03159	0.16974	0.0014	0.05722	0.00096	3.12	0.03	1050	23	1023	12	1011	8	1125	18	1050	23
2015TL32-62	0.07524	0.00119	1.85079	0.02501	0.17849	0.00129	0.0544	0.00055	1.85	0.02	1075	16	1064	9	1059	7	1071	11	1075	16
2015TL32-63	0.07528	0.00157	1.87888	0.03546	0.18109	0.00153	0.06302	0.00149	5.65	0.06	1076	24	1074	13	1073	8	1235	28	1076	24
2015TL32-64	0.07571	0.0016	1.94073	0.03726	0.18599	0.00159	0.05994	0.00099	2.45	0.02	1087	25	1095	13	1100	9	1177	19	1087	25
2015TL32-65	0.07586	0.00133	1.7846	0.02728	0.1707	0.00129	0.06294	0.001	4.24	0.04	1091	19	1040	10	1016	7	1234	19	1091	19
2015TL32-66	0.07608	0.00152	1.9253	0.03471	0.18362	0.00152	0.05407	0.00062	1.21	0.01	1097	23	1090	12	1087	8	1064	12	1097	23
2015TL32-67	0.07648	0.00117	1.9791	0.02527	0.18777	0.00132	0.06824	0.00127	8.77	0.09	1108	15	1108	9	1109	7	1334	24	1108	15
2015TL32-68	0.07801	0.00111	1.91028	0.02229	0.1777	0.00123	0.04122	0.00067	6.1	0.06	1147	13	1085	8	1054	7	816	13	1147	13
2015TL32-69	0.07914	0.00201	2.07033	0.0495	0.18983	0.00152	0.04172	0.00117	2.64	0.03	1176	35	1139	16	1120	8	826	23	1176	35
2015TL32-70	0.07925	0.00144	2.18527	0.03507	0.20007	0.00158	0.07306	0.00068	0.98	0.01	1178	19	1176	11	1176	8	1425	13	1178	19
2015TL32-71	0.08055	0.00146	2.29012	0.03657	0.20628	0.00163	0.06518	0.00082	1.88	0.02	1210	19	1209	11	1209	9	1276	16	1210	19
2015TL32-72	0.08084	0.00261	2.11915	0.06548	0.19019	0.00229	0.05532	0.00088	0.71	0.01	1218	42	1155	21	1122	12	1088	17	1218	42
2015TL32-73	0.08223	0.00161	2.327	0.04087	0.20532	0.00172	0.0569	0.00083	1.86	0.02	1251	21	1221	12	1204	9	1119	16	1251	21
2015TL32-74	0.08379	0.00132	2.5633	0.0343	0.22196	0.00164	0.0662	0.00056	1.02	0.01	1288	15	1290	10	1292	9	1296	11	1288	15
2015TL32-75	0.08752	0.00129	2.7638	0.03395	0.22914	0.00166	0.06851	0.00057	1.23	0.01	1372	13	1346	9	1330	9	1339	11	1372	13
2015TL32-76	0.09843	0.00151	3.66645	0.0475	0.27026	0.00205	0.09161	0.00095	1.63	0.02	1595	13	1564	10	1542	10	1772	18	1595	13
2015TL32-77	0.09994	0.0014	3.68456	0.04164	0.2675	0.00191	0.07192	0.0009	3.05	0.03	1623	11	1568	9	1528	10	1404	17	1623	11
2015TL32-78	0.10813	0.00145	4.69602	0.05005	0.31512	0.00224	0.08703	0.00078	1.52	0.02	1768	10	1767	9	1766	11	1687	15	1768	10
2015TL32-79	0.10837	0.00224	4.40989	0.08431	0.29528	0.00285	0.03976	0.00084	1.32	0.01	1772	21	1714	16	1668	14	788	16	1772	21
2015TL32-80	0.11321	0.00189	4.88331	0.07122	0.31298	0.00263	0.11891	0.00158	1.93	0.02	1852	15	1799	12	1755	13	2271	29	1852	15
2015TL32-81	0.11473	0.00142	5.3289	0.05035	0.33706	0.00232	0.0897	0.00124	5.64	0.06	1876	8	1874	8	1873	11	1736	23	1876	8
2015TL32-82	0.11516	0.00142	5.29609	0.04927	0.33369	0.00227	0.09003	0.00072	1.62	0.02	1882	8	1868	8	1856	11	1742	13	1882	8
2015TL32-83	0.11526	0.00147	5.3477	0.0534	0.33667	0.00237	0.07635	0.001	3.75	0.04	1884	9	1877	9	1871	11	1487	19	1884	9
2015TL32-84	0.11595	0.00289	5.23301	0.12086	0.32732	0.00308	0.09415	0.00079	1.06	0.01	1895	46	1858	20	1825	15	1819	15	1895	46
2015TL32-85	0.11729	0.0015	5.69032	0.05677	0.35203	0.00249	0.10446	0.0013	3.96	0.04	1915	9	1930	9	1944	12	2008	24	1915	9
2015TL32-86	0.1257	0.00142	6.41904	0.05075	0.37054	0.0024	0.10455	0.00068	1.6	0.02	2039	6	2035	7	2032	11	2010	12	2039	6
2015TL32-87	0.13763	0.00288	7.45102	0.14629	0.39285	0.00445	0.10789	0.00179	1.1	0.01	2198	19	2167	18	2136	21	2071	33	2198	19
2015TL32-88	0.15437	0.00174	9.39963	0.07444	0.44181	0.00286	0.09941	0.00087	2.54	0.03	2395	6	2378	7	2359	13	1916	16	2395	6
2015TL32-89	0.15599	0.00196	9.62757	0.10001	0.44763	0.00317	0.12503	0.00086	2.31	0.02	2413	22	2400	10	2385	14	2381	16	2413	22
2015TL32-90	0.16111	0.00187	9.77087	0.08213	0.44005	0.003	0.12038	0.00101	1.91	0.02	2467	6	2413	8	2351	13	2297	18	2467	6
2015TL32-91	0.16294	0.00221	10.4456	0.11649	0.46516	0.00374	0.13253	0.00129	1.1	0.01	2486	9	2475	10	2462	16	2515	23	2486	9
2015TL32-92	0.16816	0.00235	10.7711	0.12528	0.46474	0.00383	0.14721	0.00136	0.84	0.01	2539	10	2504	11	2460	17	2776	24	2539	10
2015TL32-93	0.17133	0.00222	11.9086	0.12367	0.50431	0.00392	0.14268	0.00132	1.08	0.01	2571	8	2597	10	2632	17	2696	23	2571	8
2015TL32-94	0.17609	0.00233	12.1502	0.13046	0.50065	0.00399	0.13925	0.00188	2.35	0.02	2616	8	2616	10	2617	17	2635	33	2616	8
2015TL32-95	0.19044	0.00251	13.9963	0.16419	0.53325	0.00501	0.13365	0.00102	0.75	0.01	2746	9	2749	11	2755	21	2535	18	2746	9
2015TL32-96	0.20101	0.00303	15.2539	0.2043	0.55061	0.00536	0.14853	0.0032	3.1	0.03	2834	10	2831	13	2828	22	2799	56	2834	10
2015TL32-97	0.2513	0.00297	21.9172	0.21783	0.63285	0.00549	0.15559	0.00287	3.08	0.03	3193	7	3180	10	3161	22	2923	50	3193	7
2015TL32-98	0.15169	0.00167	5.69072	0.04303	0.27224	0.00175	0.06763	0.00056	3.25	0.03	2365	6	1930	7	1552	9	1323	11	2365	6
2015TL32-99	0.08689	0.00338	2.49617	0.09401	0.20843	0.00299	0.06454	0.002	1.88	0.02	1358	50	1271	27	1220	16	1264	38	1358	50
2015TL32-100	0.13149	0.00299	6.2438	0.13917	0.34454	0.00438	0.09515	0.00377	3.39	0.03	2118	22	2011	20	1908	21	1837	70	2118	22
2015TL32-101	0.0737	0.00162	1.87363	0.03788	0.18447	0.00162	0.05988	0.00109	2.96	0.03	1033	27	1072	13	1091	9	1175	21	1033	27
2015TL32-102	0.07564	0.00192	1.94477	0.04622	0.18657	0.00182	0.0616	0.00133	2.94	0.03	1086	32	1097	16	1103	10	1208	25	1086	32
2015TL32-103	0.07759	0.00195	1.98479	0.04674	0.18561	0.00183	0.06228	0.00138	3	0.03	1136	31	1110	16	1098	10	1221	26	1136	31
2015TL32-104	0.07579	0.00158	1.91719	0.03644	0.18354	0.00156	0.06061	0.00105	2.95	0.03	1090	24	1087	13	1086	8	1189	20	1090	24
2015TL32-105	0.0752	0.00155	1.878	0.03515	0.18121	0.00152	0.06262	0.00105	2.97	0.03	1074	24	1073	12	1074	8	1228	20	1074	24
2015TL32-106	0.07676	0.00173	1.9905	0.04128	0.18814	0.00169	0.06165	0.00119	2.91	0.03	1115	27	1112	14	1111	9	1209	23	1115	27
2015TL32-107	0.07647	0.00177	1.96574	0.0422	0.18653	0.00171	0.06314	0.00125	2.91	0.03	1107	28	1104	14	1103	9	1238	24	1107	28
2015TL32-108	0.07583	0.00162	1.96033	0.03834	0.18757	0.00161	0.06381	0.00112	2.86	0.03	1091	25	1102	13	1108	9	1250	21	1091	25
2015TL32-109	0.07691	0.0019	2.02759	0.04682	0.19129	0.00184	0.06397	0.00137	2.83	0.03	1119	31	1125	16	1128	10	1253	26	1119	31
2015TL32-110	0.07639	0.00178	1.99559	0.04288	0.18955	0.00173	0.06502	0.00129	2.88	0.03	1105	28	1114	15	1119	9	1273	24	1105	28
2015TL32-111	0.07652	0.00163	1.96367	0.038	0.1862	0.00159	0.06736	0.00119	2.93	0.03	1109	25	1103	13	1101	9	1318	23	1109	25
2015TL45
2015TL45-01	0.04718	0.01045	0.02701	0.00595	0.00415	9e-05	0.00146	0.0001	1.73	0.02	58	346	27	6	26.7	0.6	29	2	26.7	1.2
2015TL45-02	0.04902	0.03669	0.02784	0.02079	0.00412	0.00021	0.00151	0.0001	0.45	0.01	149	1059	28	21	27	1	30	2	27	2
2015TL45-03	0.0469	0.02707	0.02745	0.01582	0.00424	0.00015	0.00162	0.00017	1.25	0.01	44	937	27	16	27.3	1	33	3	27.3	2
2015TL45-04	0.04649	0.0186	0.02759	0.01101	0.0043	0.00012	0.00268	0.00015	1.82	0.02	23	613	28	11	27.7	0.8	54	3	27.7	1.6
2015TL45-05	0.04723	0.05989	0.02801	0.03544	0.0043	0.00036	0.00227	0.00022	0.69	0.01	61	1375	28	35	28	2	46	4	28	4
2015TL45-06	0.04783	0.01774	0.02877	0.01064	0.00436	0.00012	0.00182	7e-05	0.7	0.01	91	572	29	11	28	0.8	37	1	28	1.6
2015TL45-07	0.04696	0.01515	0.02874	0.00925	0.00444	0.00011	0.00182	9e-05	1.17	0.01	47	493	29	9	28.6	0.7	37	2	28.6	1.4
2015TL45-08	0.04818	0.01503	0.02964	0.0092	0.00446	0.00013	0.00232	0.00014	1.36	0.01	108	475	30	9	28.7	0.8	47	3	28.7	1.6
2015TL45-09	0.04626	0.03706	0.02918	0.02334	0.00457	0.0002	0.00157	0.00034	1.45	0.01	11	1132	29	23	29	1	32	7	29	2
2015TL45-10	0.04857	0.03759	0.03153	0.02435	0.00471	0.00022	0.00061	0.0003	1.03	0.01	127	1107	32	24	30	1	12	6	30	2
2015TL45-11	0.0485	0.0253	0.0307	0.01598	0.00459	0.00016	0.00157	0.00015	0.93	0.01	124	836	31	16	30	1	32	3	30	2
2015TL45-12	0.04731	0.01625	0.03105	0.01063	0.00476	0.00013	0.00152	0.00016	1.66	0.02	65	525	31	10	30.6	0.8	31	3	30.6	1.6
2015TL45-13	0.05104	0.03613	0.03403	0.02406	0.00483	0.00016	0.00254	0.00017	0.91	0.01	243	1074	34	24	31	1	51	3	31	2
2015TL45-14	0.04659	0.01375	0.0313	0.00919	0.00487	0.00014	0.00157	0.00014	1.43	0.01	28	440	31	9	31.3	0.9	32	3	31.3	1.8
2015TL109
2015TL109-01	0.05189	0.00813	0.04245	0.00661	0.00594	9e-05	0.00225	8e-05	0.95	0.01	281	304	42	6	38.2	0.6	45	2	38.2	0.6
2015TL109-02	0.04888	0.02336	0.04549	0.0217	0.00675	0.00019	0.00262	0.00019	0.96	0.01	142	784	45	21	43	1	53	4	43	1
2015TL109-03	0.0485	0.00767	0.04809	0.00757	0.00719	0.00011	0.00212	8e-05	0.71	0.01	124	288	48	7	46.2	0.7	43	2	46.2	0.7
2015TL109-04	0.04897	0.00266	0.10918	0.0058	0.01618	0.00014	0.00582	0.0002	3.04	0.03	146	105	105	5	103.5	0.9	117	4	103.5	0.9
2015TL109-05	0.04801	0.00149	0.16376	0.00481	0.02474	0.00018	0.00735	0.0001	1.29	0.01	100	55	154	4	158	1	148	2	158	1
2015TL109-06	0.04967	0.00643	0.18161	0.02324	0.02652	0.00049	0.00844	0.00083	3.68	0.04	180	251	169	20	169	3	170	17	169	3
2015TL109-07	0.04985	0.00206	0.18384	0.00737	0.02676	0.0002	0.00787	8e-05	0.69	0.01	188	80	171	6	170	1	158	2	170	1
2015TL109-08	0.05105	0.00135	0.23047	0.00569	0.03275	0.00022	0.01287	0.0002	3.37	0.03	243	44	211	5	208	1	258	4	208	1
2015TL109-09	0.05324	0.00077	0.24471	0.00279	0.03334	0.0002	0.01137	7e-05	1.41	0.01	339	15	222	2	211	1	229	1	211	1
2015TL109-10	0.05102	0.0012	0.25586	0.00548	0.03638	0.00025	0.0117	0.00013	1.51	0.02	242	37	231	4	230	2	235	3	230	2
2015TL109-11	0.05108	0.00125	0.25722	0.00576	0.03654	0.00026	0.01276	0.00019	2.62	0.03	244	38	232	5	231	2	256	4	231	2
2015TL109-12	0.05414	0.00102	0.28231	0.0046	0.03783	0.00024	0.01387	0.00015	2.46	0.02	377	25	252	4	239	1	278	3	239	1
2015TL109-13	0.05106	0.00103	0.2705	0.00484	0.03843	0.00025	0.01196	0.00011	1.33	0.01	244	29	243	4	243	2	240	2	243	2
2015TL109-14	0.05412	0.00159	0.29373	0.00815	0.03937	0.00029	0.00961	0.00031	2.96	0.03	376	49	261	6	249	2	193	6	249	2
2015TL109-15	0.05475	0.00198	0.30147	0.01052	0.03995	0.0003	0.01345	0.0002	1.24	0.01	402	65	268	8	253	2	270	4	253	2
2015TL109-16	0.05595	0.0008	0.32348	0.00358	0.04194	0.00025	0.01472	0.00011	2.19	0.02	450	14	285	3	265	2	295	2	265	2
2015TL109-17	0.05279	0.00215	0.31144	0.01232	0.0428	0.00034	0.01383	0.00018	0.95	0.01	320	76	275	10	270	2	278	4	270	2
2015TL109-18	0.05274	0.00279	0.32539	0.01687	0.04476	0.00037	0.01074	0.00043	2.21	0.02	318	104	286	13	282	2	216	9	282	2
2015TL109-19	0.0518	0.00216	0.34533	0.01388	0.04836	0.00047	0.01623	0.00024	0.93	0.01	277	74	301	10	304	3	325	5	304	3
2015TL109-20	0.05377	0.00187	0.36241	0.01212	0.0489	0.00037	0.01563	0.00024	1.36	0.01	361	62	314	9	308	2	313	5	308	2
2015TL109-21	0.05609	0.00098	0.37918	0.0056	0.04905	0.00031	0.01756	0.00017	2.33	0.02	456	22	326	4	309	2	352	3	309	2
2015TL109-22	0.05402	0.00095	0.37345	0.00555	0.05015	0.00032	0.01628	9e-05	0.44	0.01	372	22	322	4	315	2	326	2	315	2
2015TL109-23	0.05833	0.00102	0.50335	0.00749	0.06261	0.00038	0.02762	0.00023	2.28	0.02	542	22	414	5	391	2	551	5	391	2
2015TL109-24	0.06127	0.00079	0.54818	0.0051	0.0649	0.00037	0.0241	0.00012	0.88	0.01	649	11	444	3	405	2	481	2	405	2
2015TL109-25	0.05807	0.00121	0.5243	0.00975	0.0655	0.00046	0.02134	0.00023	1.57	0.02	532	28	428	6	409	3	427	5	409	3
2015TL109-26	0.05951	0.00088	0.5695	0.00669	0.06942	0.00042	0.02369	0.0002	2.45	0.02	586	15	458	4	433	3	473	4	433	3
2015TL109-27	0.05823	0.00175	0.56598	0.01599	0.07052	0.0006	0.02407	0.00034	1.25	0.01	538	47	455	10	439	4	481	7	439	4
2015TL109-28	0.06042	0.00096	0.60352	0.0079	0.07247	0.00045	0.0259	0.00022	1.93	0.02	619	18	479	5	451	3	517	4	451	3
2015TL109-29	0.06088	0.00095	0.62268	0.00791	0.0742	0.00044	0.04397	0.00061	10.75	0.11	635	17	492	5	461	3	870	12	461	3
2015TL109-30	0.05911	0.00087	0.67474	0.00902	0.08279	0.00049	0.02561	0.00015	5.84	0.06	571	33	524	5	513	3	511	3	513	3
2015TL109-31	0.05837	0.00178	0.68278	0.01982	0.08485	0.00066	0.02567	0.00025	0.64	0.01	544	50	528	12	525	4	512	5	525	4
2015TL109-32	0.05895	0.00097	0.69125	0.00949	0.08506	0.00054	0.0283	0.00031	2.99	0.03	565	19	534	6	526	3	564	6	526	3
2015TL109-33	0.06024	0.00076	0.71532	0.00646	0.08615	0.00049	0.03032	0.00018	1.75	0.02	612	10	548	4	533	3	604	4	533	3
2015TL109-34	0.05845	0.00067	0.69764	0.00688	0.08656	0.00049	0.02681	0.00019	47.9	0.48	547	25	537	4	535	3	535	4	535	3
2015TL109-35	0.06092	0.00086	0.73621	0.00935	0.08765	0.00053	0.02702	0.00015	13.52	0.14	636	31	560	5	542	3	539	3	542	3
2015TL109-36	0.06536	0.00397	0.84531	0.051	0.09382	0.00108	0.021	0.00061	1.05	0.01	786	108	622	28	578	6	420	12	578	6
2015TL109-37	0.06078	0.00169	0.78701	0.02056	0.09394	0.00074	0.02976	0.00043	1.47	0.01	631	43	589	12	579	4	593	8	579	4
2015TL109-38	0.06222	0.00089	0.89912	0.00999	0.10482	0.00063	0.03317	0.00023	1.27	0.01	682	14	651	5	643	4	660	4	643	4
2015TL109-39	0.06237	0.00131	0.94214	0.01795	0.10959	0.00073	0.03233	0.00039	1.51	0.02	687	29	674	9	670	4	643	8	670	4
2015TL109-40	0.06545	0.00116	1.01745	0.0169	0.11275	0.00068	0.03447	0.00026	2.98	0.03	789	38	713	9	689	4	685	5	689	4
2015TL109-41	0.06874	0.00312	1.1594	0.05123	0.12235	0.00122	0.0406	0.00056	0.74	0.01	891	75	782	24	744	7	804	11	744	7
2015TL109-42	0.06929	0.00084	1.18161	0.01001	0.12372	0.00072	0.03484	0.00021	1.67	0.02	907	9	792	5	752	4	692	4	752	4
2015TL109-43	0.06602	0.00093	1.12764	0.01241	0.12391	0.00076	0.04019	0.00022	0.52	0.01	807	13	767	6	753	4	796	4	753	4
2015TL109-44	0.06664	0.00566	1.14249	0.09591	0.12438	0.0021	0.03078	0.00102	0.56	0.01	827	149	774	45	756	12	613	20	756	12
2015TL109-45	0.0729	0.0017	1.29733	0.02772	0.12912	0.00093	0.00563	0.00146	6.05	0.06	1011	32	845	12	783	5	113	29	783	5
2015TL109-46	0.06799	0.00205	1.2428	0.03627	0.13257	0.00101	0.04036	0.00024	0.97	0.01	868	64	820	16	803	6	800	5	803	6
2015TL109-47	0.07031	0.00185	1.32173	0.0327	0.13637	0.0011	0.03708	0.0004	0.93	0.01	937	37	855	14	824	6	736	8	824	6
2015TL109-48	0.069	0.00118	1.296	0.0188	0.13627	0.00091	0.05039	0.00048	1.72	0.02	899	19	844	8	824	5	994	9	824	5
2015TL109-49	0.06687	0.00098	1.27115	0.01694	0.13786	0.00082	0.04205	0.00024	5.06	0.05	834	31	833	8	833	5	832	5	833	5
2015TL109-50	0.0705	0.00149	1.34446	0.02558	0.13834	0.00106	0.04298	0.00036	0.59	0.01	943	26	865	11	835	6	851	7	835	6
2015TL109-51	0.06718	0.00165	1.33396	0.03058	0.14407	0.00104	0.03996	0.00049	1.25	0.01	843	36	861	13	868	6	792	10	868	6
2015TL109-52	0.07013	0.00085	1.40996	0.01164	0.14586	0.00084	0.04467	0.00034	3.78	0.04	932	8	893	5	878	5	883	7	878	5
2015TL109-53	0.06953	0.00096	1.45841	0.01825	0.15213	0.00089	0.0462	0.00025	2.13	0.02	915	29	913	8	913	5	913	5	913	5
2015TL109-54	0.07896	0.00101	1.6615	0.0191	0.15262	0.00088	0.0457	0.00043	4.74	0.05	1171	26	994	7	916	5	903	8	916	5
2015TL109-55	0.0706	0.0026	1.49054	0.0529	0.15318	0.0014	0.04655	0.0007	0.85	0.01	946	58	927	22	919	8	920	14	919	8
2015TL109-56	0.07562	0.00428	1.6002	0.08892	0.15352	0.00195	0.03208	0.00067	0.53	0.01	1085	91	970	35	921	11	638	13	921	11
2015TL109-57	0.07014	0.0012	1.48862	0.02373	0.15393	0.00097	0.0467	0.00026	1.54	0.02	932	36	926	10	923	5	922	5	923	5
2015TL109-58	0.07138	0.00146	1.56705	0.0304	0.15923	0.00103	0.04821	0.00026	0.99	0.01	968	43	957	12	952	6	952	5	952	6
2015TL109-59	0.07137	0.00103	1.57348	0.02068	0.15989	0.00096	0.04841	0.00026	1.76	0.02	968	30	960	8	956	5	956	5	956	5
2015TL109-60	0.07156	0.00185	1.62229	0.03908	0.1645	0.00131	0.05055	0.0008	1.44	0.01	973	36	979	15	982	7	997	15	982	7
2015TL109-61	0.07771	0.00113	1.77948	0.02331	0.16608	0.00105	0.04982	0.00029	4.22	0.04	1139	30	1038	9	990	6	983	6	990	6
2015TL109-62	0.07682	0.00124	1.7615	0.02612	0.16631	0.00104	0.04995	0.00028	1.85	0.02	1116	33	1031	10	992	6	985	5	992	6
2015TL109-63	0.07645	0.00096	1.85054	0.01684	0.17562	0.00105	0.04957	0.00031	1.18	0.01	1107	9	1064	6	1043	6	978	6	1107	9
2015TL109-64	0.08145	0.0015	2.16158	0.03448	0.19252	0.00143	0.06323	0.00049	0.59	0.01	1232	20	1169	11	1135	8	1239	9	1232	20
2015TL109-65	0.08174	0.001	2.28401	0.01892	0.20273	0.00116	0.0684	0.00039	1.23	0.01	1239	8	1207	6	1190	6	1337	7	1239	8
2015TL109-66	0.08643	0.00108	2.56607	0.02305	0.2154	0.0013	0.06428	0.00045	1.68	0.02	1348	9	1291	7	1258	7	1259	9	1348	9
2015TL109-67	0.09769	0.00149	3.45466	0.04317	0.25653	0.00181	0.07538	0.0011	3.32	0.03	1580	13	1517	10	1472	9	1469	21	1580	13
2015TL109-68	0.09798	0.00179	3.78386	0.0607	0.28015	0.00196	0.04538	0.00113	2.15	0.02	1586	20	1589	13	1592	10	897	22	1586	20
2015TL109-69	0.10076	0.00129	4.00311	0.03728	0.28822	0.00179	0.09005	0.00076	2.1	0.02	1638	9	1635	8	1633	9	1743	14	1638	9
2015TL109-70	0.10287	0.00113	4.07041	0.02609	0.28708	0.00158	0.09611	0.00046	1.19	0.01	1677	5	1648	5	1627	8	1855	8	1677	5
2015TL109-71	0.10337	0.00144	4.12605	0.04415	0.2896	0.00191	0.10977	0.00097	1.76	0.02	1685	11	1659	9	1640	10	2105	18	1685	11
2015TL109-72	0.10418	0.00217	4.13772	0.07953	0.28806	0.00229	0.08376	0.0006	1.48	0.01	1700	39	1662	16	1632	11	1626	11	1700	39
2015TL109-73	0.10775	0.00107	4.50035	0.0368	0.30292	0.00172	0.08778	0.00051	3.91	0.04	1762	19	1731	7	1706	9	1701	9	1762	19
2015TL109-74	0.11131	0.00104	4.99429	0.03768	0.32542	0.00182	0.09399	0.00057	5.06	0.05	1821	17	1818	6	1816	9	1816	10	1821	17
2015TL109-75	0.1127	0.00148	4.68183	0.05431	0.30131	0.00186	0.08691	0.0005	1.19	0.01	1843	24	1764	10	1698	9	1685	9	1843	24
2015TL109-76	0.1148	0.00127	5.10372	0.04777	0.32244	0.00191	0.09284	0.00053	2.08	0.02	1877	20	1837	8	1802	9	1794	10	1877	20
2015TL109-77	0.11546	0.00232	5.14182	0.09338	0.32312	0.00266	0.10283	0.00128	0.79	0.01	1887	21	1843	15	1805	13	1978	23	1887	21
2015TL109-78	0.11552	0.0013	5.29185	0.03667	0.33235	0.00189	0.11145	0.0006	1.36	0.01	1888	6	1868	6	1850	9	2136	11	1888	6
2015TL109-79	0.11596	0.00147	5.31889	0.05542	0.33276	0.00252	0.00037	0.0023	3.48	0.03	1895	9	1872	9	1852	12	7	46	1895	9
2015TL109-80	0.1163	0.00134	5.51021	0.04091	0.34373	0.00201	0.11022	0.0008	2.77	0.03	1900	6	1902	6	1905	10	2113	15	1900	6
2015TL109-81	0.1186	0.00137	5.70458	0.04223	0.34897	0.00203	0.11801	0.00105	4.88	0.05	1935	6	1932	6	1930	10	2255	19	1935	6
2015TL109-82	0.12163	0.00204	5.81846	0.08773	0.34695	0.00253	0.09931	0.00067	1.38	0.01	1980	31	1949	13	1920	12	1914	12	1980	31
2015TL109-83	0.12193	0.00138	6.01798	0.043	0.35805	0.00208	0.11671	0.00084	3.13	0.03	1985	6	1978	6	1973	10	2231	15	1985	6
2015TL109-84	0.12244	0.00146	5.48941	0.04442	0.32527	0.00196	0.05929	0.00048	1.62	0.02	1992	7	1899	7	1815	10	1164	9	1992	7
2015TL109-85	0.13489	0.00145	7.18834	0.06429	0.38651	0.00232	0.1095	0.00073	3.12	0.03	2163	19	2135	8	2107	11	2100	13	2163	19
2015TL109-86	0.1412	0.00163	7.97428	0.06196	0.40972	0.00256	0.13244	0.00076	1.08	0.01	2242	6	2228	7	2214	12	2514	14	2242	6
2015TL109-87	0.15087	0.00155	8.62486	0.07228	0.41462	0.00245	0.11618	0.00067	2.05	0.02	2356	18	2299	8	2236	11	2222	12	2356	18
2015TL109-88	0.15242	0.00194	9.46473	0.10522	0.45036	0.00282	0.12607	0.00082	1.2	0.01	2373	22	2384	10	2397	13	2400	15	2373	22
2015TL109-89	0.15485	0.00252	9.44594	0.13803	0.44242	0.00315	0.12366	0.00082	0.7	0.01	2400	28	2382	13	2361	14	2357	15	2400	28
2015TL109-90	0.15642	0.00167	9.95734	0.06071	0.46179	0.00257	0.13002	0.00059	0.68	0.01	2417	5	2431	6	2447	11	2471	11	2417	5
2015TL109-91	0.16594	0.00206	10.0629	0.09057	0.43993	0.0027	0.13898	0.00068	0.45	0.01	2517	8	2441	8	2350	12	2630	12	2517	8
2015TL109-92	0.17091	0.00199	10.9083	0.10546	0.46289	0.00298	0.12815	0.0008	1.43	0.01	2567	20	2515	9	2452	13	2437	14	2567	20
2015TL109-93	0.19383	0.00187	13.4332	0.10229	0.50264	0.003	0.1375	0.00081	2.31	0.02	2775	16	2711	7	2625	13	2604	14	2775	16
2015TL109-94	0.18933	0.00187	10.3912	0.08197	0.39805	0.00237	0.10913	0.00064	1.61	0.02	2736	17	2470	7	2160	11	2093	12	2736	17
2015TL109-95	0.17307	0.00198	7.53878	0.0728	0.31592	0.00194	0.08736	0.00077	2.26	0.02	2588	20	2178	9	1770	9	1693	14	2588	20
2015TL109-96	0.07367	0.00089	0.82189	0.00677	0.08093	0.00046	0.03467	0.00018	1.34	0.01	1032	8	609	4	502	3	689	4	502	3
2015TL109-97	0.16385	0.00146	9.46915	0.06551	0.41913	0.00236	0.11651	0.00065	3.24	0.03	2496	15	2385	6	2257	11	2228	12	2496	15
2015TL109-98	0.06766	0.00214	0.21464	0.00663	0.02301	0.00016	0.00701	4e-05	0.68	0.01	858	67	197	6	147	1	141.2	0.7	147	1
2015TL109-99	0.07722	0.00135	1.98582	0.02986	0.18657	0.00135	0.06585	0.00089	2.83	0.03	1127	19	1111	10	1103	7	1289	17	1127	19
2015TL109-100	0.07574	0.00111	1.90141	0.0223	0.18213	0.00117	0.06517	0.00067	2.92	0.03	1088	13	1082	8	1079	6	1276	13	1088	13
2015TL109-101	0.07433	0.00108	1.88974	0.02197	0.18444	0.00118	0.06696	0.00068	2.93	0.03	1050	13	1077	8	1091	6	1310	13	1050	13
2015TL109-102	0.07524	0.00126	1.88435	0.02662	0.18167	0.00126	0.06338	0.00081	2.93	0.03	1075	17	1076	9	1076	7	1242	15	1075	17
2015TL109-103	0.07805	0.00115	1.99668	0.02336	0.18558	0.00119	0.06562	0.00069	2.9	0.03	1148	13	1114	8	1097	6	1285	13	1148	13
2015TL109-104	0.07803	0.0012	1.98456	0.02491	0.1845	0.00122	0.06437	0.00074	2.93	0.03	1148	15	1110	8	1092	7	1261	14	1148	15
2015TL109-105	0.07745	0.00111	1.93513	0.0217	0.18125	0.00114	0.06668	0.00067	3.03	0.03	1133	13	1093	8	1074	6	1305	13	1133	13
2015TL109-106	0.07855	0.00118	1.99575	0.02399	0.18432	0.00119	0.06681	0.00073	2.97	0.03	1161	14	1114	8	1091	6	1307	14	1161	14
2015TL109-107	0.07576	0.00115	1.86646	0.02293	0.17875	0.00115	0.06917	0.00075	3.09	0.03	1089	15	1069	8	1060	6	1352	14	1089	15
2015TL109-108	0.077	0.00124	1.97266	0.02622	0.18587	0.00124	0.06612	0.00079	2.88	0.03	1121	16	1106	9	1099	7	1294	15	1121	16
2015TL109-109	0.07634	0.00136	1.92267	0.02951	0.18273	0.00131	0.06695	0.00093	2.94	0.03	1104	19	1089	10	1082	7	1310	18	1104	19
2016TL20
2016TL20-01	0.04726	0.00765	0.03779	0.00605	0.0058	0.00013	0.00158	7e-05	0.94	0.01	62	267	38	6	37.3	0.8	32	1	37.3	0.8
2016TL20-02	0.04807	0.00316	0.11347	0.00729	0.01709	0.00024	0.00398	0.0001	1.28	0.01	103	117	109	7	109	2	80	2	109	2
2016TL20-03	0.04987	0.00359	0.12132	0.00855	0.01766	0.00024	0.00593	0.0002	1.79	0.02	189	134	116	8	113	2	120	4	113	2
2016TL20-04	0.04981	0.00326	0.122	0.00782	0.01778	0.00022	0.00531	0.00014	1.46	0.01	186	123	117	7	114	1	107	3	114	1
2016TL20-05	0.04788	0.00286	0.11741	0.00685	0.0178	0.00022	0.00547	0.00011	0.92	0.01	93	106	113	6	114	1	110	2	114	1
2016TL20-06	0.04647	0.00421	0.1138	0.01017	0.01777	0.00025	0.00488	0.00014	1.14	0.01	22	171	109	9	114	2	98	3	114	2
2016TL20-07	0.05056	0.00282	0.13222	0.00718	0.01898	0.00021	0.00762	0.00014	0.91	0.01	221	105	126	6	121	1	153	3	121	1
2016TL20-08	0.0483	0.00187	0.12658	0.00472	0.01902	0.00017	0.00543	9e-05	1.41	0.01	114	69	121	4	121	1	109	2	121	1
2016TL20-09	0.04862	0.00249	0.12905	0.00641	0.01925	0.0002	0.00851	0.00015	1.02	0.01	130	94	123	6	123	1	171	3	123	1
2016TL20-10	0.05281	0.00164	0.14285	0.00419	0.01963	0.00017	0.00562	7e-05	1.01	0.01	321	51	136	4	125	1	113	1	125	1
2016TL20-11	0.04714	0.00217	0.131	0.00585	0.02016	0.00021	0.00527	0.0001	1.36	0.01	56	78	125	5	129	1	106	2	129	1
2016TL20-12	0.04707	0.00535	0.13135	0.01474	0.02023	0.00038	0.00478	0.00021	1.48	0.01	53	210	125	13	129	2	96	4	129	2
2016TL20-13	0.04755	0.00716	0.13254	0.01972	0.02021	0.00049	0.00462	0.00036	2.11	0.02	77	254	126	18	129	3	93	7	129	3
2016TL20-14	0.04758	0.00507	0.13333	0.01406	0.02029	0.00032	0.0048	0.00019	1.43	0.01	78	203	127	13	129	2	97	4	129	2
2016TL20-15	0.04973	0.00224	0.17294	0.00751	0.02521	0.00025	0.01144	0.00026	2.1	0.02	182	83	162	7	160	2	230	5	160	2
2016TL20-16	0.05188	0.0058	0.18902	0.02085	0.02645	0.00049	0.00744	0.00031	1.02	0.01	280	215	176	18	168	3	150	6	168	3
2016TL20-17	0.05192	0.00153	0.21152	0.00586	0.02958	0.00025	0.01012	0.00011	0.88	0.01	282	48	195	5	188	2	204	2	188	2
2016TL20-18	0.05148	0.00206	0.21281	0.00821	0.02999	0.0003	0.008	0.00013	1.2	0.01	262	70	196	7	190	2	161	3	190	2
2016TL20-19	0.04825	0.00342	0.20098	0.01394	0.03014	0.00045	0.00758	0.0002	1.27	0.01	112	127	186	12	191	3	153	4	191	3
2016TL20-20	0.05159	0.00125	0.25519	0.00567	0.0359	0.00026	0.01311	0.00019	2.57	0.03	267	38	231	5	227	2	263	4	227	2
2016TL20-21	0.04931	0.00135	0.24775	0.00634	0.03647	0.00028	0.01068	0.00013	1.25	0.01	163	45	225	5	231	2	215	3	231	2
2016TL20-22	0.05187	0.00479	0.26565	0.02417	0.03714	0.0006	0.01579	0.00057	1.35	0.01	280	177	239	19	235	4	317	11	235	4
2016TL20-23	0.05535	0.00309	0.32267	0.01756	0.04231	0.00051	0.01543	0.00028	0.84	0.01	426	100	284	13	267	3	309	6	267	3
2016TL20-24	0.04804	0.00326	0.28428	0.01886	0.04289	0.00064	0.0088	0.00045	3.18	0.03	101	120	254	15	271	4	177	9	271	4
2016TL20-25	0.04822	0.00242	0.3133	0.01529	0.04706	0.00055	0.01138	0.0002	1.02	0.01	110	88	277	12	296	3	229	4	296	3
2016TL20-26	0.05325	0.0012	0.36169	0.00744	0.0493	0.00036	0.01715	0.00018	1.31	0.01	339	33	313	6	310	2	344	4	310	2
2016TL20-27	0.05034	0.00165	0.35466	0.01107	0.0511	0.00047	0.01319	0.00014	0.66	0.01	211	55	308	8	321	3	265	3	321	3
2016TL20-28	0.04847	0.00241	0.38116	0.0184	0.05698	0.00069	0.0137	0.00035	1.78	0.02	122	88	328	14	357	4	275	7	357	4
2016TL20-29	0.0538	0.00178	0.46291	0.01469	0.06238	0.00058	0.02473	0.00081	8.2	0.08	363	55	386	10	390	4	494	16	390	4
2016TL20-30	0.05739	0.00461	0.54173	0.04268	0.06838	0.00127	0.01216	0.0004	0.71	0.01	507	142	440	28	426	8	244	8	426	8
2016TL20-31	0.05698	0.00214	0.57401	0.02063	0.07309	0.00073	0.02957	0.00052	1.33	0.01	491	62	461	13	455	4	589	10	455	4
2016TL20-32	0.05104	0.00138	0.51954	0.01319	0.07387	0.00059	0.01959	0.00026	1.53	0.02	243	44	425	9	459	4	392	5	459	4
2016TL20-33	0.05544	0.00113	0.56523	0.01031	0.07401	0.00052	0.02292	0.00022	1.29	0.01	430	28	455	7	460	3	458	4	460	3
2016TL20-34	0.05695	0.00487	0.58751	0.04934	0.07476	0.00146	0.01718	0.00087	1.95	0.02	490	152	469	32	465	9	344	17	465	9
2016TL20-35	0.06189	0.00172	0.64943	0.01674	0.07611	0.00065	0.03283	0.00046	1.33	0.01	670	40	508	10	473	4	653	9	473	4
2016TL20-36	0.06141	0.00151	0.74211	0.0171	0.08753	0.00075	0.0301	0.00048	2.89	0.03	654	35	564	10	541	4	599	9	541	4
2016TL20-37	0.05929	0.00155	0.72385	0.01756	0.0886	0.00072	0.03209	0.0004	1.23	0.01	578	38	553	10	547	4	638	8	547	4
2016TL20-38	0.0526	0.00124	0.65865	0.01451	0.09068	0.00072	0.01313	0.00024	2.22	0.02	312	36	514	9	560	4	264	5	560	4
2016TL20-39	0.05956	0.00125	0.75075	0.01411	0.09146	0.00067	0.04043	0.0004	1.21	0.01	588	28	569	8	564	4	801	8	564	4
2016TL20-40	0.06494	0.00116	0.88096	0.01336	0.09838	0.00066	0.0443	0.00041	1.33	0.01	772	21	642	7	605	4	876	8	605	4
2016TL20-41	0.06752	0.00173	0.96542	0.02297	0.10379	0.00091	0.03109	0.0006	2.67	0.03	854	35	686	12	637	5	619	12	637	5
2016TL20-42	0.05997	0.00108	0.9429	0.01502	0.11412	0.00079	0.03228	0.0005	4.28	0.04	602	22	674	8	697	5	642	10	697	5
2016TL20-43	0.06167	0.00078	1.10614	0.01121	0.13002	0.0008	0.04385	0.00035	3.41	0.03	663	12	756	5	788	5	867	7	788	5
2016TL20-44	0.06807	0.00242	1.24462	0.04216	0.13259	0.00136	0.06287	0.00117	1.39	0.01	871	53	821	19	803	8	1232	22	803	8
2016TL20-45	0.05744	0.0018	1.05436	0.03181	0.13301	0.00129	0.03094	0.00042	1.01	0.01	508	49	731	16	805	7	616	8	805	7
2016TL20-46	0.06479	0.00242	1.22581	0.04399	0.13733	0.00149	0.04993	0.00113	1.91	0.02	768	57	812	20	830	8	985	22	830	8
2016TL20-47	0.06306	0.00195	1.25346	0.03692	0.14425	0.00146	0.0378	0.00043	0.59	0.01	710	45	825	17	869	8	750	8	869	8
2016TL20-48	0.06602	0.00122	1.32563	0.02166	0.14574	0.00107	0.04137	0.00039	1.2	0.01	807	22	857	9	877	6	819	8	877	6
2016TL20-49	0.07325	0.00121	1.61041	0.02217	0.15949	0.00109	0.06122	0.00127	8.97	0.09	1021	17	974	9	954	6	1201	24	954	6
2016TL20-50	0.06398	0.00122	1.42687	0.02461	0.1618	0.00123	0.04137	0.0004	1.13	0.01	741	24	900	10	967	7	819	8	967	7
2016TL20-51	0.07291	0.00103	1.84576	0.02083	0.18379	0.00119	0.05165	0.00049	2.33	0.02	1011	13	1062	7	1088	6	1018	9	1011	13
2016TL20-52	0.07526	0.00172	2.0683	0.04368	0.19947	0.00177	0.05525	0.00083	1.65	0.02	1075	28	1138	14	1172	10	1087	16	1075	28
2016TL20-53	0.07621	0.00178	2.10611	0.04555	0.20061	0.00182	0.06309	0.00133	3.16	0.03	1101	29	1151	15	1179	10	1237	25	1101	29
2016TL20-54	0.07732	0.00133	2.01873	0.02981	0.18953	0.00137	0.06437	0.00072	1.82	0.02	1129	18	1122	10	1119	7	1261	14	1129	18
2016TL20-55	0.07924	0.00218	2.12272	0.05603	0.19441	0.00227	0.06378	0.00098	1.31	0.01	1178	34	1156	18	1145	12	1250	19	1178	34
2016TL20-56	0.08407	0.00124	2.82976	0.03493	0.24426	0.00172	0.06153	0.00066	2.11	0.02	1294	13	1363	9	1409	9	1207	13	1294	13
2016TL20-57	0.09324	0.00127	3.25845	0.03765	0.25288	0.0018	0.03168	0.00042	2.26	0.02	1493	12	1471	9	1453	9	630	8	1493	12
2016TL20-58	0.09524	0.0022	3.8707	0.08458	0.29474	0.00316	0.0712	0.00106	1.04	0.01	1533	25	1608	18	1665	16	1390	20	1533	25
2016TL20-59	0.09968	0.00138	3.71597	0.03926	0.27052	0.00179	0.10123	0.00079	1.14	0.01	1618	10	1575	8	1543	9	1949	14	1618	10
2016TL20-60	0.09966	0.00287	4.33921	0.12079	0.31595	0.00404	0.07434	0.00177	1.56	0.02	1618	33	1701	23	1770	20	1449	33	1618	33
2016TL20-61	0.09999	0.00155	4.14451	0.05459	0.30088	0.00228	0.08623	0.00092	1.53	0.02	1624	14	1663	11	1696	11	1672	17	1624	14
2016TL20-62	0.10134	0.00125	4.24198	0.03759	0.30385	0.00191	0.09487	0.00078	2.25	0.02	1649	8	1682	7	1710	9	1832	14	1649	8
2016TL20-63	0.1042	0.00123	4.36146	0.04064	0.3032	0.00201	0.03416	0.00074	8.13	0.08	1700	8	1705	8	1707	10	679	14	1700	8
2016TL20-64	0.10585	0.00229	4.80434	0.0972	0.32942	0.00341	0.08818	0.00135	1.19	0.01	1729	22	1786	17	1836	17	1708	25	1729	22
2016TL20-65	0.1087	0.00161	4.656	0.05518	0.31075	0.00221	0.11392	0.00122	1.71	0.02	1778	12	1759	10	1744	11	2181	22	1778	12
2016TL20-66	0.11013	0.00133	4.61814	0.04754	0.30413	0.00194	0.08794	0.00059	5.06	0.05	1802	23	1753	9	1712	10	1704	11	1802	23
2016TL20-67	0.11233	0.00123	5.30749	0.03727	0.343	0.00202	0.09155	0.00057	2.08	0.02	1837	6	1870	6	1901	10	1771	11	1837	6
2016TL20-68	0.115	0.00132	5.48354	0.04165	0.34612	0.00209	0.11047	0.00071	1.64	0.02	1880	6	1898	7	1916	10	2118	13	1880	6
2016TL20-69	0.11733	0.00134	5.59855	0.04137	0.34631	0.00207	0.12063	0.0012	7.38	0.07	1916	6	1916	6	1917	10	2302	22	1916	6
2016TL20-70	0.12006	0.00194	5.81652	0.07816	0.35138	0.00276	0.13491	0.0015	1.2	0.01	1957	13	1949	12	1941	13	2558	27	1957	13
2016TL20-71	0.12388	0.00302	6.1213	0.14185	0.35871	0.00433	0.10721	0.00148	0.62	0.01	2013	24	1993	20	1976	21	2058	27	2013	24
2016TL20-72	0.13238	0.00141	6.79578	0.0443	0.37266	0.00217	0.10562	0.00076	4.92	0.05	2130	5	2085	6	2042	10	2029	14	2130	5
2016TL20-73	0.13576	0.00141	7.64254	0.05458	0.40831	0.00251	0.05872	0.00024	0.22	0.01	2174	6	2190	6	2207	11	1153	5	2174	6
2016TL20-74	0.13609	0.00151	6.97554	0.0602	0.37103	0.00251	0.07129	0.00053	1.26	0.01	2178	7	2108	8	2034	12	1392	10	2178	7
2016TL20-75	0.1386	0.00248	8.08234	0.13127	0.42333	0.00411	0.11652	0.00131	0.71	0.01	2210	15	2240	15	2276	19	2228	24	2210	15
2016TL20-76	0.15045	0.00167	10.0189	0.08207	0.48305	0.00322	0.11211	0.00095	1.88	0.02	2351	6	2437	8	2541	14	2148	17	2351	6
2016TL20-77	0.15551	0.00164	10.9026	0.08128	0.50853	0.00326	0.12133	0.00151	6.13	0.06	2407	6	2515	7	2650	14	2315	27	2407	6
2016TL20-78	0.16029	0.00314	9.70151	0.16998	0.43896	0.00383	0.12228	0.001	1.06	0.01	2459	34	2407	16	2346	17	2332	18	2459	34
2016TL20-79	0.16807	0.00222	11.0799	0.1113	0.47836	0.00347	0.16831	0.00144	0.95	0.01	2539	8	2530	9	2520	15	3144	25	2539	8
2016TL20-80	0.16888	0.00198	10.9468	0.08596	0.47038	0.00297	0.15736	0.00116	1.42	0.01	2547	6	2519	7	2485	13	2954	20	2547	6
2016TL20-81	0.17111	0.00227	10.4734	0.10233	0.44373	0.00313	0.17076	0.00163	1.2	0.01	2569	8	2478	9	2367	14	3187	28	2569	8
2016TL20-82	0.17957	0.00217	11.9328	0.09348	0.48178	0.00301	0.20044	0.00136	0.52	0.01	2649	6	2599	7	2535	13	3693	23	2649	6
2016TL20-83	0.18365	0.00202	14.1167	0.10034	0.55798	0.00344	0.15766	0.00168	5.83	0.06	2686	5	2758	7	2858	14	2959	29	2686	5
2016TL20-84	0.28318	0.00286	26.0983	0.16795	0.66886	0.00414	0.15208	0.00096	1.57	0.02	3381	5	3350	6	3301	16	2861	17	3381	5
2017TX15
2017TX15-01	0.04764	0.00895	0.04538	0.00846	0.0069	0.00016	0.00185	0.0001	0.98	0.01	81	304	45	8	44	1	37	2	44	1
2017TX15-02	0.04605	0.05168	0.03941	0.04421	0.00621	0.00023	0.00394	0.00116	0.79	0.01		1324	39	43	40	2	80	23	40	2
2017TX15-03	0.04669	0.00353	0.03967	0.00296	0.00617	7e-05	0.00211	5e-05	1.22	0.01	33	142	40	3	39.7	0.4	43	1	39.7	0.4
2017TX15-04	0.04745	0.01553	0.03902	0.01274	0.00596	0.00013	0.0019	0.00016	0.83	0.01	72	541	39	12	38.3	0.9	38	3	38.3	0.9
2017TX15-05	0.04667	0.02286	0.03921	0.01918	0.00609	0.00015	0.00172	0.00016	0.91	0.01	32	793	39	19	39.1	1	35	3	39.1	1
2017TX15-06	0.04671	0.01457	0.04111	0.01277	0.00637	0.00019	0.00295	0.00016	1.27	0.01	34	468	41	12	41	1	60	3	41	1
2017TX15-07	0.04647	0.0296	0.04075	0.0259	0.00635	0.00026	0.0023	0.00018	0.9	0.01	22	968	41	25	41	2	46	4	41	2
2017TX15-08	0.04605	0.0413	0.04167	0.03735	0.00656	0.00024	0.00316	0.00105	1	0.01		1142	41	36	42	2	64	21	42	2
2017TX15-09	0.04605	0.00425	0.03734	0.0034	0.00588	9e-05	0.00215	0.00018	0.67	0.01		199	37	3	37.8	0.6	43	4	37.8	0.6
2017TX15-10	0.04773	0.01106	0.04308	0.00994	0.00654	0.00014	0.00164	0.00011	0.8	0.01	86	367	43	10	42	0.9	33	2	42	0.9
2017TX15-11	0.04656	0.01842	0.03854	0.01521	0.00599	0.00017	0.00188	0.00011	0.92	0.01	27	604	38	15	38	1	38	2	38	1
2017TX15-12	0.04605	0.00693	0.03733	0.00558	0.00588	0.0001	0.00196	0.00013	0.91	0.01		273	37	5	37.8	0.6	39	3	37.8	0.6
2017TX15-13	0.04742	0.01776	0.03865	0.01444	0.0059	0.00016	0.00309	0.00012	1.41	0.01	70	577	39	14	38	1	62	2	38	1
2017TX15-14	0.04669	0.04102	0.04134	0.03625	0.00641	0.00035	0.00249	0.00022	1.04	0.01	33	1113	41	35	41	2	50	4	41	2
2017TX15-15	0.0469	0.05287	0.04119	0.04634	0.00636	0.00047	0.00217	0.00037	0.84	0.01	44	1277	41	45	41	3	44	7	41	3
2017TX15-16	0.04627	0.01802	0.04232	0.01644	0.00663	0.00019	0.00185	0.00012	0.74	0.01	12	591	42	16	43	1	37	2	43	1
2017TX15-17	0.05012	0.01364	0.04445	0.01207	0.00644	0.00011	0.00208	7e-05	0.76	0.01	201	453	44	12	41.4	0.7	42	1	41.4	0.7
2017TX15-18	0.0468	0.01006	0.04137	0.00883	0.0064	0.00016	0.00138	0.00013	1.04	0.01	39	333	41	9	41	1	28	3	41	1
2017TX15-19	0.04706	0.00865	0.04348	0.00795	0.00669	0.00012	0.00163	0.00012	1.44	0.01	52	304	43	8	43	0.8	33	2	43	0.8
2017TX15-20	0.04635	0.00724	0.03997	0.00616	0.00625	0.00016	0.00209	8e-05	0.66	0.01	16	248	40	6	40	1	42	2	40	1
2017TX15-21	0.04718	0.04658	0.04353	0.04291	0.00668	0.00035	0.00105	0.00058	1.19	0.01	58	1201	43	42	43	2	21	12	43	2
2017TX15-22	0.04567	0.02021	0.04022	0.01774	0.00638	0.00022	0.00425	0.0002	0.69	0.01	-19	674	40	17	41	1	86	4	41	1
2017TX15-23	0.04674	0.00537	0.03893	0.00445	0.00605	7e-05	0.0018	6e-05	1.31	0.01	36	218	39	4	38.9	0.4	36	1	38.9	0.4
2017TX15-24	0.04672	0.01231	0.04097	0.01075	0.00636	0.00013	0.0022	9e-05	0.89	0.01	35	403	41	10	40.9	0.8	44	2	40.9	0.8
2017TX15-25	0.04681	0.01776	0.04277	0.0162	0.00663	0.00014	0.00221	0.00011	0.83	0.01	40	590	43	16	42.6	0.9	45	2	42.6	0.9
2017TX15-26	0.04606	0.00595	0.03935	0.00505	0.0062	9e-05	0.00198	5e-05	0.54	0.01	1	241	39	5	39.8	0.6	40	1	39.8	0.6
2017TX15-27	0.04677	0.00876	0.04051	0.00755	0.00628	0.00012	0.00149	7e-05	0.68	0.01	37	301	40	7	40.4	0.8	30	1	40.4	0.8
2017TX15-28	0.04681	0.01854	0.03947	0.0156	0.00611	0.00015	0.00192	0.00022	1.41	0.01	40	613	39	15	39.3	1	39	4	39.3	1
2017TX15-29	0.04726	0.03463	0.04285	0.03133	0.00657	0.0003	0.00076	0.00031	0.89	0.01	62	1054	43	31	42	2	15	6	42	2
2017TX15-30	0.04711	0.02053	0.03907	0.01694	0.00601	0.00027	0.0019	0.00017	1.13	0.01	55	653	39	17	39	2	38	3	39	2
2017TX15-31	0.0463	0.02336	0.0373	0.01875	0.00584	0.00025	0.00179	0.00019	1.04	0.01	13	785	37	18	38	2	36	4	38	2
2017TX15-32	0.04544	0.03994	0.03713	0.03257	0.00592	0.00033	0.00165	0.00024	0.7	0.01	-32	1097	37	32	38	2	33	5	38	2
2017TX15-33	0.04542	0.039	0.04188	0.03592	0.00668	0.00026	0.00218	0.00019	0.84	0.01	-33	1090	42	35	43	2	44	4	43	2
2017TX15-34	0.04605	0.00597	0.04116	0.00527	0.00648	0.00013	0.00764	0.00052	0.83	0.01		242	41	5	41.7	0.8	154	10	41.7	0.8
2017TX15-35	0.04622	0.01019	0.03983	0.00872	0.00625	0.00016	0.00205	0.0001	0.83	0.01	9	336	40	9	40	1	41	2	40	1
2017TX15-36	0.04605	0.01671	0.04002	0.01447	0.0063	0.00018	0.00202	0.00019	0.69	0.01		589	40	14	41	1	41	4	41	1
2017TX15-37	0.04603	0.02434	0.04009	0.02116	0.00631	0.00021	0.00165	0.00017	0.8	0.01		829	40	21	41	1	33	3	41	1
2017TX15-38	0.04702	0.01486	0.03998	0.01259	0.00617	0.00017	0.00153	8e-05	0.45	0.01	50	480	40	12	40	1	31	2	40	1
2017TX15-39	0.04761	0.01465	0.03987	0.01222	0.00607	0.00017	0.00199	9e-05	0.61	0.01	80	468	40	12	39	1	40	2	39	1
2017TX15-40	0.04661	0.01461	0.03922	0.01223	0.0061	0.00018	0.00196	0.00011	0.92	0.01	29	467	39	12	39	1	40	2	39	1
2017TX15-41	0.04629	0.01389	0.03918	0.0117	0.00614	0.00019	0.00167	0.00016	1.11	0.01	13	444	39	11	39	1	34	3	39	1
2017TX17
2017TX17-01	0.04794	0.00556	0.03812	0.00438	0.00577	9e-05	0.00196	5e-05	0.87	0.01	96	222	38	4	37.1	0.6	40	1	37.1	0.6
2017TX17-02	0.04715	0.0032	0.03898	0.0026	0.006	7e-05	0.00187	4e-05	0.95	0.01	57	124	39	3	38.6	0.4	37.8	0.8	38.6	0.4
2017TX17-03	0.04674	0.00642	0.03888	0.00529	0.00604	0.0001	0.00185	6e-05	0.98	0.01	36	241	39	5	38.8	0.6	37	1	38.8	0.6
2017TX17-04	0.04674	0.00476	0.03818	0.00385	0.00593	8e-05	0.00188	4e-05	0.8	0.01	36	197	38	4	38.1	0.5	38	0.8	38.1	0.5
2017TX17-05	0.04666	0.00936	0.0387	0.00774	0.00602	9e-05	0.00187	7e-05	1.09	0.01	32	326	39	8	38.7	0.6	38	1	38.7	0.6
2017TX17-06	0.04754	0.00632	0.03832	0.00506	0.00585	9e-05	0.00186	5e-05	0.74	0.01	77	266	38	5	37.6	0.6	38	1	37.6	0.6
2017TX17-07	0.04682	0.00893	0.03722	0.00707	0.00577	9e-05	0.00194	7e-05	0.97	0.01	40	310	37	7	37.1	0.6	39	1	37.1	0.6
2017TX17-08	0.04675	0.00501	0.03989	0.00424	0.0062	8e-05	0.00194	5e-05	1.08	0.01	36	208	40	4	39.8	0.5	39	1	39.8	0.5
2017TX17-09	0.0465	0.00383	0.03836	0.00311	0.00599	8e-05	0.0018	4e-05	0.68	0.01	24	153	38	3	38.5	0.5	36.3	0.8	38.5	0.5
2017TX17-10	0.04747	0.00443	0.03843	0.00355	0.00588	8e-05	0.0019	3e-05	0.45	0.01	73	180	38	3	37.8	0.5	38.4	0.6	37.8	0.5
2017TX17-11	0.04636	0.00869	0.0374	0.00697	0.00586	0.00011	0.00185	6e-05	0.7	0.01	16	298	37	7	37.7	0.7	37	1	37.7	0.7
2017TX17-12	0.04707	0.00688	0.03797	0.00552	0.00586	9e-05	0.00177	5e-05	0.76	0.01	53	263	38	5	37.7	0.6	36	1	37.7	0.6
2017TX17-13	0.0469	0.00361	0.03788	0.00288	0.00587	6e-05	0.00192	4e-05	1.01	0.01	44	148	38	3	37.7	0.4	38.8	0.8	37.7	0.4
2017TX17-14	0.04697	0.00364	0.03847	0.00294	0.00595	7e-05	0.00185	4e-05	1.01	0.01	48	146	38	3	38.2	0.4	37.4	0.8	38.2	0.4
2017TX17-15	0.04681	0.00792	0.03849	0.00649	0.00597	8e-05	0.00186	4e-05	0.68	0.01	40	286	38	6	38.4	0.5	37.6	0.8	38.4	0.5
2017TX17-16	0.04667	0.0053	0.03898	0.0044	0.00606	7e-05	0.0019	4e-05	1.08	0.01	32	215	39	4	38.9	0.4	38.4	0.8	38.9	0.4
2017TX17-17	0.04718	0.00826	0.03881	0.00676	0.00597	9e-05	0.00169	5e-05	0.86	0.01	58	294	39	7	38.4	0.6	34	1	38.4	0.6
2017TX17-18	0.04678	0.00316	0.03771	0.0025	0.00585	7e-05	0.0019	3e-05	0.84	0.01	38	122	38	2	37.6	0.4	38.4	0.6	37.6	0.4
2017TX17-19	0.04701	0.00309	0.03782	0.00244	0.00584	7e-05	0.00198	3e-05	0.68	0.01	50	118	38	2	37.5	0.4	40	0.6	37.5	0.4
2017TX17-20	0.04779	0.00301	0.03901	0.00241	0.00592	6e-05	0.00218	3e-05	0.87	0.01	89	118	39	2	38.1	0.4	44	0.6	38.1	0.4
2017TX17-21	0.04665	0.00318	0.04006	0.00269	0.00623	7e-05	0.00182	3e-05	0.9	0.01	31	125	40	3	40	0.4	36.8	0.6	40	0.4
2017TX17-22	0.04678	0.00361	0.03971	0.00302	0.00616	8e-05	0.00188	3e-05	0.69	0.01	38	142	40	3	39.6	0.5	38	0.6	39.6	0.5
2017TX17-23	0.04682	0.00249	0.03884	0.00202	0.00602	6e-05	0.00179	3e-05	1.02	0.01	40	94	39	2	38.7	0.4	36.1	0.6	38.7	0.4
2017TX17-24	0.04646	0.00509	0.03837	0.00417	0.00599	8e-05	0.00233	5e-05	0.89	0.01	22	207	38	4	38.5	0.5	47	1	38.5	0.5
2017TX17-25	0.04707	0.00574	0.04089	0.00494	0.0063	0.0001	0.00197	4e-05	0.64	0.01	53	224	41	5	40.5	0.6	39.8	0.8	40.5	0.6
2017TX17-26	0.04705	0.00251	0.0396	0.00207	0.0061	6e-05	0.00176	2e-05	0.43	0.01	52	95	39	2	39.2	0.4	35.5	0.4	39.2	0.4
2017TX17-27	0.04717	0.00567	0.03927	0.00468	0.00604	8e-05	0.00182	3e-05	0.56	0.01	58	226	39	5	38.8	0.5	36.8	0.6	38.8	0.5
2017TX17-28	0.04683	0.0061	0.0403	0.00523	0.00624	7e-05	0.00165	2e-05	0.41	0.01	41	238	40	5	40.1	0.4	33.3	0.4	40.1	0.4
2017TX17-29	0.04672	0.00377	0.03891	0.0031	0.00604	7e-05	0.0019	3e-05	0.67	0.01	35	154	39	3	38.8	0.4	38.4	0.6	38.8	0.4
2017TX17-30	0.04708	0.00685	0.03878	0.00561	0.00597	8e-05	0.00193	5e-05	0.92	0.01	53	261	39	5	38.4	0.5	39	1	38.4	0.5
2017TX17-31	0.04675	0.00283	0.03895	0.0023	0.00604	7e-05	0.00197	4e-05	1.1	0.01	36	106	39	2	38.8	0.4	39.8	0.8	38.8	0.4
2017TX17-32	0.04694	0.0078	0.03729	0.00616	0.00576	9e-05	0.00167	3e-05	0.56	0.01	46	278	37	6	37	0.6	33.7	0.6	37	0.6
2017TX17-33	0.04732	0.0056	0.03963	0.00465	0.00607	0.0001	0.00215	5e-05	0.84	0.01	65	221	39	5	39	0.6	43	1	39	0.6
2017TX17-34	0.04697	0.01204	0.03963	0.01013	0.00612	0.0001	0.00182	9e-05	1.07	0.01	48	401	39	10	39.3	0.6	37	2	39.3	0.6
2017TX17-35	0.0473	0.00254	0.03832	0.002	0.00587	7e-05	0.00202	3e-05	0.77	0.01	64	92	38	2	37.7	0.4	40.8	0.6	37.7	0.4
2017TX17-36	0.04688	0.00346	0.03933	0.00284	0.00608	8e-05	0.00193	4e-05	0.72	0.01	43	133	39	3	39.1	0.5	39	0.8	39.1	0.5
2017TX19
2017TX19-01	0.04662	0.00616	0.03777	0.00496	0.00589	9e-05	0.0019	5e-05	0.72	0.01	30	234	38	5	37.9	0.6	38	1	37.9	0.6
2017TX19-02	0.04681	0.00482	0.03728	0.00381	0.00579	7e-05	0.00184	4e-05	0.67	0.01	40	203	37	4	37.2	0.4	37.2	0.8	37.2	0.4
2017TX19-03	0.04682	0.00545	0.03871	0.00446	0.00601	9e-05	0.0019	5e-05	0.72	0.01	40	214	39	4	38.6	0.6	38	1	38.6	0.6
2017TX19-04	0.04779	0.0085	0.03828	0.00678	0.00582	0.0001	0.00195	6e-05	0.95	0.01	89	299	38	7	37.4	0.6	39	1	37.4	0.6
2017TX19-05	0.04669	0.00766	0.03908	0.00639	0.00608	7e-05	0.00188	6e-05	1.03	0.01	33	280	39	6	39.1	0.4	38	1	39.1	0.4
2017TX19-06	0.04754	0.00761	0.03923	0.00625	0.006	7e-05	0.00188	6e-05	0.99	0.01	76	280	39	6	38.6	0.4	38	1	38.6	0.4
2017TX19-07	0.04698	0.0056	0.03809	0.00451	0.00589	8e-05	0.00189	4e-05	0.53	0.01	48	224	38	4	37.9	0.5	38.2	0.8	37.9	0.5
2017TX19-08	0.04703	0.00596	0.03715	0.00466	0.00574	9e-05	0.00199	5e-05	0.8	0.01	51	230	37	5	36.9	0.6	40	1	36.9	0.6
2017TX19-09	0.04695	0.00576	0.03775	0.0046	0.00584	7e-05	0.0019	4e-05	0.66	0.01	47	229	38	5	37.5	0.4	38.4	0.8	37.5	0.4
2017TX19-10	0.04731	0.0064	0.03914	0.00526	0.00602	8e-05	0.00205	4e-05	0.4	0.01	65	246	39	5	38.7	0.5	41.4	0.8	38.7	0.5
2017TX19-11	0.04605	0.00173	0.03845	0.00138	0.00606	6e-05	0.00207	9e-05	1.05	0.01		79	38	1	38.9	0.4	42	2	38.9	0.4
2017TX19-12	0.04669	0.00533	0.03734	0.00422	0.00582	9e-05	0.002	5e-05	0.71	0.01	33	213	37	4	37.4	0.6	40	1	37.4	0.6
2017TX19-13	0.04605	0.00399	0.03741	0.00321	0.00589	7e-05	0.00192	7e-05	0.82	0.01		191	37	3	37.9	0.4	39	1	37.9	0.4
2017TX19-14	0.04655	0.00549	0.03697	0.00433	0.00576	8e-05	0.00183	5e-05	0.65	0.01	26	234	37	4	37	0.5	37	0.9	37	0.5
2017TX19-15	0.04616	0.00569	0.03877	0.00475	0.00609	9e-05	0.00194	7e-05	0.85	0.01	6	241	39	5	39.1	0.6	39	1	39.1	0.6
2017TX19-16	0.04678	0.00448	0.03825	0.00363	0.00595	7e-05	0.00199	4e-05	0.59	0.01	38	186	38	4	38.2	0.4	40.2	0.8	38.2	0.4
2017TX19-17	0.04605	0.00222	0.03693	0.00173	0.00582	6e-05	0.00197	9e-05	1.07	0.01		103	37	2	37.4	0.4	40	2	37.4	0.4
2017TX19-18	0.04658	0.00679	0.03837	0.00557	0.00598	8e-05	0.00186	4e-05	1.04	0.01	28	253	38	5	38.4	0.5	37.6	0.8	38.4	0.5
2017TX19-19	0.04759	0.00796	0.0406	0.00676	0.00619	9e-05	0.00196	7e-05	1.13	0.01	79	287	40	7	39.8	0.6	40	1	39.8	0.6
2017TX19-20	0.04724	0.004	0.03908	0.00328	0.00601	7e-05	0.00186	4e-05	1.21	0.01	61	164	39	3	38.6	0.4	37.6	0.8	38.6	0.4
2017TX19-21	0.04707	0.00275	0.03931	0.00227	0.00606	5e-05	0.00176	2e-05	0.57	0.01	53	111	39	2	38.9	0.3	35.5	0.4	38.9	0.3
2017TX19-22	0.04677	0.00457	0.03859	0.00375	0.00599	6e-05	0.00172	3e-05	0.84	0.01	37	195	38	4	38.5	0.4	34.7	0.6	38.5	0.4
2017TX19-23	0.04692	0.00412	0.03942	0.00341	0.0061	9e-05	0.00201	5e-05	1.31	0.01	45	163	39	3	39.2	0.6	41	1	39.2	0.6
2017TX19-24	0.04696	0.00723	0.03915	0.006	0.00605	8e-05	0.00203	4e-05	0.94	0.01	47	265	39	6	38.9	0.5	41	0.8	38.9	0.5
2017TX19-25	0.0467	0.00534	0.03971	0.00451	0.00617	7e-05	0.00175	3e-05	0.85	0.01	34	217	40	4	39.7	0.4	35.3	0.6	39.7	0.4
2017TX19-26	0.04708	0.00323	0.03976	0.0027	0.00612	6e-05	0.00195	3e-05	0.8	0.01	53	152	40	3	39.4	0.4	39.3	0.5	39.4	0.4
2017TX19-27	0.04823	0.00807	0.04002	0.00665	0.00602	0.00012	0.00166	6e-05	0.79	0.01	111	286	40	6	38.7	0.8	34	1	38.7	0.8
2017TX19-28	0.04767	0.00481	0.04017	0.004	0.00612	9e-05	0.00164	4e-05	0.76	0.01	83	195	40	4	39.3	0.6	33.1	0.8	39.3	0.6
2017TX19-29	0.04718	0.00362	0.04023	0.00305	0.00619	6e-05	0.00201	4e-05	1.17	0.01	58	149	40	3	39.8	0.4	40.6	0.8	39.8	0.4
2017TX19-30	0.04687	0.00409	0.03885	0.00336	0.00602	7e-05	0.00196	4e-05	1.02	0.01	43	170	39	3	38.7	0.4	39.6	0.8	38.7	0.4
2017TX19-31	0.04844	0.00236	0.03872	0.00184	0.0058	5e-05	0.00194	3e-05	0.77	0.01	121	92	39	2	37.3	0.3	39.2	0.6	37.3	0.3
2017TX19-32	0.04691	0.00704	0.03895	0.0058	0.00603	0.0001	0.00208	8e-05	1.41	0.01	45	257	39	6	38.8	0.6	42	2	38.8	0.6
2017TX19-33	0.04688	0.00935	0.03906	0.00776	0.00605	0.0001	0.00185	5e-05	0.78	0.01	43	323	39	8	38.9	0.6	37	1	38.9	0.6
2017TX20
2017TX20-01	0.04685	0.00444	0.03763	0.00352	0.00583	9e-05	0.00202	5e-05	1.07	0.01	42	179	38	3	37.5	0.6	41	1	37.5	0.6
2017TX20-02	0.04707	0.00558	0.03985	0.00468	0.00614	9e-05	0.00196	4e-05	0.7	0.01	53	219	40	5	39.5	0.6	39.6	0.8	39.5	0.6
2017TX20-03	0.0467	0.00458	0.03767	0.00367	0.00585	6e-05	0.00183	3e-05	0.97	0.01	34	195	38	4	37.6	0.4	37	0.6	37.6	0.4
2017TX20-04	0.047	0.00919	0.03839	0.00747	0.00592	0.00011	0.00209	7e-05	0.94	0.01	49	314	38	7	38.1	0.7	42	1	38.1	0.7
2017TX20-05	0.04669	0.00465	0.03807	0.00375	0.00591	8e-05	0.002	4e-05	0.88	0.01	33	191	38	4	38	0.5	40.4	0.8	38	0.5
2017TX20-06	0.04698	0.00513	0.03873	0.0042	0.00598	8e-05	0.00187	5e-05	1.18	0.01	48	212	39	4	38.4	0.5	38	1	38.4	0.5
2017TX20-07	0.04709	0.00873	0.03866	0.00713	0.00596	0.00011	0.00193	6e-05	0.74	0.01	54	306	39	7	38.3	0.7	39	1	38.3	0.7
2017TX20-08	0.04689	0.0046	0.03834	0.00372	0.00593	8e-05	0.00196	5e-05	1.2	0.01	44	188	38	4	38.1	0.5	40	1	38.1	0.5
2017TX20-09	0.04695	0.00677	0.03848	0.00551	0.00595	9e-05	0.00186	4e-05	0.61	0.01	47	259	38	5	38.2	0.6	37.6	0.8	38.2	0.6
2017TX20-10	0.04686	0.01082	0.03852	0.00887	0.00596	0.00011	0.00176	7e-05	0.83	0.01	42	366	38	9	38.3	0.7	36	1	38.3	0.7
2017TX20-11	0.04706	0.00895	0.03819	0.00724	0.00589	9e-05	0.0019	5e-05	0.81	0.01	52	312	38	7	37.9	0.6	38	1	37.9	0.6
2017TX20-12	0.04665	0.00384	0.0375	0.00305	0.00583	7e-05	0.00185	4e-05	1.14	0.01	31	157	37	3	37.5	0.4	37.4	0.8	37.5	0.4
2017TX20-13	0.04677	0.00269	0.03802	0.00214	0.0059	6e-05	0.00206	3e-05	0.76	0.01	37	103	38	2	37.9	0.4	41.6	0.6	37.9	0.4
2017TX20-14	0.04749	0.00699	0.03863	0.00566	0.0059	9e-05	0.00203	6e-05	1.06	0.01	74	266	38	6	37.9	0.6	41	1	37.9	0.6
2017TX20-15	0.04672	0.00348	0.03737	0.00274	0.00581	6e-05	0.00189	4e-05	0.99	0.01	35	141	37	3	37.3	0.4	38.2	0.8	37.3	0.4
2017TX20-16	0.04691	0.00406	0.03931	0.00336	0.00608	6e-05	0.00199	4e-05	1.28	0.01	45	171	39	3	39.1	0.4	40.2	0.8	39.1	0.4
2017TX20-17	0.0467	0.00615	0.03967	0.00519	0.00617	9e-05	0.00211	5e-05	1.04	0.01	34	236	40	5	39.7	0.6	43	1	39.7	0.6
2017TX20-18	0.0467	0.00844	0.0372	0.0067	0.00578	9e-05	0.00187	6e-05	1.03	0.01	34	297	37	7	37.2	0.6	38	1	37.2	0.6
2017TX20-19	0.04605	0.00596	0.03754	0.00484	0.00591	7e-05	0.00199	0.00012	0.91	0.01		242	37	5	38	0.5	40	2	38	0.5
2017TX20-20	0.04683	0.00208	0.03818	0.00164	0.00592	6e-05	0.00187	3e-05	0.9	0.01	41	74	38	2	38.1	0.4	37.8	0.6	38.1	0.4
2017TX20-21	0.04691	0.00215	0.03787	0.00168	0.00586	6e-05	0.00177	2e-05	0.49	0.01	45	77	38	2	37.7	0.4	35.7	0.4	37.7	0.4
2017TX20-22	0.04697	0.00441	0.03903	0.00362	0.00603	8e-05	0.00218	5e-05	1.3	0.01	48	181	39	4	38.8	0.5	44	1	38.8	0.5
2017TX20-23	0.0467	0.00174	0.03933	0.00141	0.00611	5e-05	0.00186	3e-05	1.33	0.01	34	62	39	1	39.3	0.3	37.6	0.6	39.3	0.3
2017TX20-24	0.04684	0.00381	0.04	0.00321	0.0062	7e-05	0.0018	3e-05	0.63	0.01	41	156	40	3	39.8	0.4	36.3	0.6	39.8	0.4
2017TX20-25	0.04665	0.00609	0.04036	0.00524	0.00628	8e-05	0.0019	5e-05	1.07	0.01	31	235	40	5	40.4	0.5	38	1	40.4	0.5
2017TX20-26	0.04709	0.00692	0.03922	0.00573	0.00605	9e-05	0.00179	4e-05	0.61	0.01	54	261	39	6	38.9	0.6	36.1	0.8	38.9	0.6
2017TX20-27	0.04797	0.00656	0.03888	0.00527	0.00588	0.0001	0.00212	5e-05	0.8	0.01	98	249	39	5	37.8	0.6	43	1	37.8	0.6
2017TX20-28	0.04769	0.00357	0.03914	0.00289	0.00596	6e-05	0.00184	3e-05	1.05	0.01	84	145	39	3	38.3	0.4	37.2	0.6	38.3	0.4
2017TX20-29	0.04701	0.01281	0.03892	0.01058	0.00601	0.00011	0.00199	6e-05	0.75	0.01	50	420	39	10	38.6	0.7	40	1	38.6	0.7
2017TX20-30	0.04626	0.00831	0.03956	0.00708	0.00621	8e-05	0.00194	4e-05	0.66	0.01	11	294	39	7	39.9	0.5	39.2	0.8	39.9	0.5
2017TX20-31	0.04671	0.00263	0.03969	0.00218	0.00617	7e-05	0.002	4e-05	1.18	0.01	34	97	40	2	39.7	0.4	40.4	0.8	39.7	0.4
2017TX20-32	0.04683	0.00456	0.03851	0.00371	0.00597	7e-05	0.00184	3e-05	0.72	0.01	41	190	38	4	38.4	0.4	37.2	0.6	38.4	0.4
2017TX20-33	0.04679	0.01226	0.03784	0.00988	0.00587	0.00012	0.00171	6e-05	0.7	0.01	39	403	38	10	37.7	0.8	35	1	37.7	0.8
2017TX20-34	0.04711	0.00525	0.04069	0.00449	0.00627	0.0001	0.00209	6e-05	1.14	0.01	55	211	40	4	40.3	0.6	42	1	40.3	0.6
2017TX20-35	0.04658	0.01189	0.03861	0.00982	0.00602	0.00013	0.17089	0.00122	1.24	0.01	28	390	38	10	38.7	0.8	3189	21	38.7	0.8
2017TX20-36	0.04692	0.00306	0.03993	0.00255	0.00618	8e-05	0.00173	3e-05	0.49	0.01	45	115	40	2	39.7	0.5	34.9	0.6	39.7	0.5
2017TX20-37	0.04677	0.01203	0.03908	0.01001	0.00607	0.00014	0.00184	8e-05	0.9	0.01	37	391	39	10	39	0.9	37	2	39	0.9
2017TX20-38	0.04669	0.00475	0.03874	0.00389	0.00602	9e-05	0.00188	5e-05	0.99	0.01	33	193	39	4	38.7	0.6	38	1	38.7	0.6
2017TX20-39	0.04654	0.00745	0.03981	0.00634	0.00621	9e-05	0.00175	4e-05	0.88	0.01	26	268	40	6	39.9	0.6	35.3	0.8	39.9	0.6
2017TX20-40	0.04697	0.00401	0.03786	0.00318	0.00585	8e-05	0.0019	4e-05	0.93	0.01	48	160	38	3	37.6	0.5	38.4	0.8	37.6	0.5
2017TX20-41	0.0472	0.00392	0.03966	0.00326	0.0061	7e-05	0.00178	3e-05	0.87	0.01	59	160	39	3	39.2	0.4	35.9	0.6	39.2	0.4
2017TX20-42	0.0464	0.00679	0.03957	0.00574	0.00619	0.00011	0.00185	5e-05	0.75	0.01	18	247	39	6	39.8	0.7	37	1	39.8	0.7
2017TX20-43	0.04687	0.00472	0.03928	0.0039	0.00608	9e-05	0.00202	5e-05	1.04	0.01	43	190	39	4	39.1	0.6	41	1	39.1	0.6
2017TX20-44	0.04605	0.00201	0.03843	0.00158	0.00605	9e-05	0.00207	9e-05	0.9	0.01		93	38	2	38.9	0.6	42	2	38.9	0.6
2017TX59
2017TX59-01	0.04664	0.00217	0.02091	0.00095	0.00325	3e-05	0.00106	2e-05	2.86	0.03	31	80	21	0.9	20.9	0.2	21.4	0.4	20.9	0.2
2017TX59-02	0.04643	0.00365	0.0203	0.00157	0.00317	4e-05	0.001	2e-05	1.16	0.01	20	146	20	2	20.4	0.3	20.2	0.4	20.4	0.3
2017TX59-03	0.0471	0.00539	0.02079	0.00236	0.0032	4e-05	0.00106	5e-05	2.28	0.02	54	220	21	2	20.6	0.3	21	1	20.6	0.3
2017TX59-04	0.04648	0.00274	0.02088	0.00121	0.00326	3e-05	0.00118	4e-05	3.94	0.04	23	108	21	1	21	0.2	23.8	0.8	21	0.2
2017TX59-05	0.04645	0.00192	0.02024	0.00081	0.00316	3e-05	0.00101	3e-05	3.58	0.04	21	67	20.3	0.8	20.3	0.2	20.4	0.6	20.3	0.2
2017TX59-06	0.0465	0.00231	0.02087	0.00101	0.00326	3e-05	0.00107	4e-05	5.34	0.05	24	86	21	1	21	0.2	21.6	0.8	21	0.2
2017TX59-07	0.04672	0.00301	0.02089	0.00132	0.00324	3e-05	0.00099	3e-05	1.9	0.02	35	120	21	1	20.9	0.2	20	0.6	20.9	0.2
2017TX59-08	0.04664	0.00303	0.02003	0.00128	0.00312	3e-05	0.0011	3e-05	2.9	0.03	31	121	20	1	20.1	0.2	22.2	0.6	20.1	0.2
2017TX59-09	0.04776	0.00195	0.02052	0.00081	0.00312	3e-05	0.00102	2e-05	2.02	0.02	87	71	20.6	0.8	20.1	0.2	20.6	0.4	20.1	0.2
2017TX59-10	0.0463	0.00243	0.01971	0.00101	0.00309	3e-05	0.00107	3e-05	2.9	0.03	13	91	20	1	19.9	0.2	21.6	0.6	19.9	0.2
2017TX59-11	0.04637	0.00277	0.02011	0.00117	0.00315	3e-05	0.00114	4e-05	3.2	0.03	17	108	20	1	20.3	0.2	23	0.8	20.3	0.2
2017TX59-12	0.04648	0.00204	0.02089	0.00089	0.00326	3e-05	0.00102	2e-05	1.52	0.02	23	73	21	0.9	21	0.2	20.6	0.4	21	0.2
2017TX59-13	0.04638	0.00288	0.02022	0.00124	0.00316	3e-05	0.00099	3e-05	2.4	0.02	17	115	20	1	20.3	0.2	20	0.6	20.3	0.2
2017TX59-14	0.04656	0.00248	0.02013	0.00104	0.00314	3e-05	0.00112	3e-05	2.87	0.03	27	93	20	1	20.2	0.2	22.6	0.6	20.2	0.2
2017TX59-15	0.04644	0.0036	0.02043	0.00156	0.00319	4e-05	0.00101	3e-05	2.19	0.02	21	144	21	2	20.5	0.3	20.4	0.6	20.5	0.3
2017TX59-16	0.04643	0.00281	0.02053	0.00122	0.00321	3e-05	0.00103	3e-05	2.49	0.02	20	111	21	1	20.7	0.2	20.8	0.6	20.7	0.2
2017TX59-17	0.04653	0.00261	0.02002	0.0011	0.00312	3e-05	0.00102	2e-05	2.14	0.02	25	100	20	1	20.1	0.2	20.6	0.4	20.1	0.2
2017TX59-18	0.04635	0.0017	0.02035	0.00072	0.00319	2e-05	0.00104	2e-05	2.38	0.02	16	62	20.5	0.7	20.5	0.1	21	0.4	20.5	0.1
2017TX59-19	0.04638	0.00496	0.02035	0.00216	0.00318	4e-05	0.00102	6e-05	3.27	0.03	17	206	20	2	20.5	0.3	21	1	20.5	0.3
2017TX59-20	0.04659	0.00429	0.02025	0.00184	0.00315	4e-05	0.001	2e-05	1.11	0.01	28	178	20	2	20.3	0.3	20.2	0.4	20.3	0.3
2017TX59-21	0.04654	0.00203	0.02068	0.00088	0.00322	3e-05	0.00109	2e-05	2.55	0.03	26	73	20.8	0.9	20.7	0.2	22	0.4	20.7	0.2
2017TX60
2017TX60-01	0.04658	0.00427	0.02063	0.00187	0.00321	4e-05	0.00107	4e-05	2.47	0.02	28	178	21	2	20.7	0.3	21.6	0.8	20.7	0.3
2017TX60-02	0.04663	0.00657	0.02124	0.00298	0.0033	5e-05	0.00104	3e-05	1.43	0.01	30	253	21	3	21.2	0.3	21	0.6	21.2	0.3
2017TX60-03	0.0465	0.00367	0.0195	0.00153	0.00304	3e-05	0.001	3e-05	2.97	0.03	24	154	20	2	19.6	0.2	20.2	0.6	19.6	0.2
2017TX60-04	0.04639	0.00802	0.02084	0.00359	0.00326	5e-05	0.00106	4e-05	1.45	0.01	18	288	21	4	21	0.3	21.4	0.8	21	0.3
2017TX60-05	0.04744	0.00636	0.02086	0.00278	0.00319	3e-05	0.00134	8e-05	5.32	0.05	71	249	21	3	20.5	0.2	27	2	20.5	0.2
2017TX60-06	0.04692	0.00702	0.02066	0.00308	0.00319	4e-05	0.00118	5e-05	2.71	0.03	45	260	21	3	20.5	0.3	24	1	20.5	0.3
2017TX60-07	0.04714	0.00453	0.02089	0.00199	0.00321	4e-05	0.00097	3e-05	1.65	0.02	56	189	21	2	20.7	0.3	19.6	0.6	20.7	0.3
2017TX60-08	0.04688	0.00317	0.02062	0.00137	0.00319	3e-05	0.00093	3e-05	3.08	0.03	43	127	21	1	20.5	0.2	18.8	0.6	20.5	0.2
2017TX60-09	0.04677	0.00326	0.02046	0.00141	0.00317	3e-05	0.00115	6e-05	6.02	0.06	37	133	21	1	20.4	0.2	23	1	20.4	0.2
2017TX60-10	0.04618	0.00235	0.02026	0.00101	0.00318	3e-05	0.00095	4e-05	4.64	0.05	7	88	20	1	20.5	0.2	19.2	0.8	20.5	0.2
2017TX60-11	0.04635	0.00757	0.02037	0.00331	0.00318	5e-05	0.00118	5e-05	2.06	0.02	16	271	20	3	20.5	0.3	24	1	20.5	0.3
2017TX60-12	0.04702	0.0031	0.02065	0.00134	0.00318	3e-05	0.00105	4e-05	3.47	0.03	50	124	21	1	20.5	0.2	21.2	0.8	20.5	0.2
2017TX60-13	0.04564	0.00533	0.0199	0.00231	0.00316	3e-05	0.00106	6e-05	4.57	0.05	-21	215	20	2	20.3	0.2	21	1	20.3	0.2
2017TX60-14	0.04699	0.00391	0.02155	0.00178	0.00332	3e-05	0.00111	3e-05	2.41	0.02	49	166	22	2	21.4	0.2	22.4	0.6	21.4	0.2
2017TX60-15	0.04742	0.00385	0.02059	0.00165	0.00314	3e-05	0.00111	5e-05	3.67	0.04	70	160	21	2	20.2	0.2	22	1	20.2	0.2
2017TX60-16	0.04643	0.00418	0.02025	0.00181	0.00316	3e-05	0.00115	4e-05	3.25	0.03	20	178	20	2	20.3	0.2	23.2	0.8	20.3	0.2
2017TX60-17	0.04655	0.00918	0.02	0.00393	0.00311	5e-05	0.00095	3e-05	0.85	0.01	26	320	20	4	20	0.3	19.2	0.6	20	0.3
2017TX60-18	0.04736	0.00346	0.02036	0.00147	0.00311	3e-05	0.00101	3e-05	2.2	0.02	67	141	20	1	20	0.2	20.4	0.6	20	0.2
2017TX64
2017TX64-01	0.0559	0.00218	0.54001	0.02034	0.07005	0.00068	0.02047	0.00051	2.12	0.02	448	66	438	13	436	4	410	10	436	4
2017TX64-02	0.18137	0.00192	12.1025	0.0824	0.48384	0.00292	0.0871	0.0007	2.55	0.03	2665	5	2612	6	2544	13	1688	13	2665	5
2017TX64-03	0.04605	0.0117	0.22705	0.05763	0.03576	0.00044	0.01341	0.0023	1.97	0.02		416	208	48	227	3	269	46	227	3
2017TX64-04	0.0476	0.0025	0.07954	0.00408	0.01211	0.00011	0.00389	0.00011	2.5	0.02	79	96	78	4	77.6	0.7	78	2	77.6	0.7
2017TX64-05	0.05493	0.00158	0.38944	0.01058	0.0514	0.00039	0.02373	0.00033	2.86	0.03	409	47	334	8	323	2	474	7	323	2
2017TX64-06	0.05058	0.00281	0.04002	0.00217	0.00574	6e-05	0.00151	2e-05	0.66	0.01	222	106	40	2	36.9	0.4	30.5	0.4	36.9	0.4
2017TX64-07	0.05158	0.00158	0.25975	0.00758	0.0365	0.00026	0.01115	0.00014	2.1	0.02	267	54	234	6	231	2	224	3	231	2
2017TX64-08	0.05644	0.00188	0.29918	0.00949	0.03843	0.00033	0.01359	0.00016	1.04	0.01	470	55	266	7	243	2	273	3	243	2
2017TX64-09	0.0527	0.00172	0.32914	0.01033	0.04527	0.00032	0.0139	0.00014	1.32	0.01	316	59	289	8	285	2	279	3	285	2
2017TX64-10	0.04863	0.00214	0.13593	0.00579	0.02026	0.00019	0.00651	0.00012	1.51	0.02	130	80	129	5	129	1	131	2	129	1
2017TX64-11	0.06025	0.00117	0.55579	0.00966	0.06685	0.00045	0.0198	0.00019	1.57	0.02	613	26	449	6	417	3	396	4	417	3
2017TX64-12	0.05236	0.00405	0.3116	0.02383	0.04313	0.00046	0.01573	0.00076	4.36	0.04	301	155	275	18	272	3	315	15	272	3
2017TX64-13	0.05459	0.00105	0.35269	0.00608	0.04687	0.00032	0.00901	0.0001	1.6	0.02	395	26	307	5	295	2	181	2	295	2
2017TX64-14	0.04525	0.00383	0.05685	0.00475	0.00911	0.00011	0.00283	7e-05	1.17	0.01	-7	159	56	5	58.5	0.7	57	1	58.5	0.7
2017TX64-15	0.0654	0.00108	0.85946	0.01221	0.09534	0.00064	0.03416	0.00034	2.36	0.02	787	19	630	7	587	4	679	7	587	4
2017TX64-16	0.06535	0.0012	0.96016	0.01644	0.10656	0.0007	0.03259	0.00018	1.98	0.02	786	39	683	9	653	4	648	4	653	4
2017TX64-17	0.04727	0.00303	0.0391	0.00247	0.006	6e-05	0.00207	4e-05	2.03	0.02	63	120	39	2	38.6	0.4	41.8	0.8	38.6	0.4
2017TX64-18	0.04647	0.00379	0.08714	0.00706	0.0136	0.00013	0.00433	0.00011	1.03	0.01	22	180	85	7	87.1	0.9	87	2	87.1	0.9
2017TX64-19	0.11982	0.00153	5.79653	0.05808	0.35097	0.00242	0.09804	0.00077	1.14	0.01	1954	9	1946	9	1939	12	1890	14	1954	9
2017TX64-20	0.07868	0.00096	2.04677	0.01868	0.18874	0.00115	0.04008	0.00039	3.29	0.03	1164	9	1131	6	1115	6	794	8	1164	9
2017TX64-21	0.05559	0.00091	0.38204	0.00538	0.04987	0.00032	0.01555	0.00011	1.27	0.01	436	20	329	4	314	2	312	2	314	2
2017TX64-22	0.05478	0.00095	0.55146	0.00833	0.07304	0.00048	0.02228	0.00018	1.45	0.01	403	22	446	5	454	3	445	4	454	3
2017TX64-23	0.04763	0.00141	0.05867	0.00164	0.00894	7e-05	0.00264	3e-05	0.98	0.01	81	51	58	2	57.4	0.4	53.3	0.6	57.4	0.4
2017TX64-24	0.16361	0.00176	10.1528	0.07366	0.45034	0.0028	0.12229	0.00081	1.52	0.02	2493	5	2449	7	2397	12	2332	15	2493	5
2017TX64-25	0.05528	0.001	0.53063	0.00846	0.06966	0.00046	0.02097	0.00026	3.14	0.03	424	24	432	6	434	3	419	5	434	3
2017TX64-26	0.05553	0.00173	0.5361	0.01623	0.07002	0.00053	0.02182	0.00012	1.44	0.01	434	71	436	11	436	3	436	2	436	3
2017TX64-27	0.11233	0.00125	4.98334	0.03802	0.32203	0.00195	0.08553	0.00073	3.49	0.03	1837	6	1816	6	1800	10	1659	14	1837	6
2017TX64-28	0.16191	0.00184	10.2867	0.08352	0.4612	0.00302	0.12977	0.00094	1.3	0.01	2476	6	2461	8	2445	13	2466	17	2476	6
Zircon LA–ICP–MS U–Pb in-situ results for sandstones in the upper member of the Niubao Formation
2015TL91
2015TL91-001	0.10864	0.00121	4.7387	0.03191	0.31618	0.00161	0.0794	0.00049	2.2	0.02	1777	6	1774	6	1771	8	1544	9	1777	6
2015TL91-002	0.15861	0.00185	9.96945	0.0774	0.45564	0.00268	0.11047	0.00072	1.09	0.01	2441	6	2432	7	2420	12	2118	13	2441	6
2015TL91-003	0.04775	0.00101	0.1095	0.00208	0.01662	9e-05	0.00507	5e-05	2.58	0.03	87	35	106	2	106.3	0.6	102	1	106.3	0.6
2015TL91-004	0.04801	0.00154	0.11385	0.00345	0.01719	0.00012	0.00493	6e-05	1.45	0.01	100	58	109	3	109.9	0.8	99	1	109.9	0.8
2015TL91-005	0.06901	0.0012	1.3703	0.02029	0.14395	0.00091	0.0426	0.00036	1.37	0.01	899	20	876	9	867	5	843	7	867	5
2015TL91-006	0.05399	0.00083	0.5168	0.00639	0.0694	0.00037	0.01842	0.00012	1.26	0.01	371	18	423	4	433	2	369	2	433	2
2015TL91-007	0.11021	0.00115	4.92498	0.02663	0.32396	0.00154	0.08049	0.00038	2.61	0.03	1803	4	1807	5	1809	7	1565	7	1803	4
2015TL91-008	0.06712	0.00092	1.2462	0.0127	0.1346	0.00072	0.03654	0.00024	1.58	0.02	841	12	822	6	814	4	725	5	814	4
2015TL91-009	0.05428	0.00097	0.47511	0.00721	0.06345	0.00036	0.01773	0.00013	1.31	0.01	383	24	395	5	397	2	355	3	397	2
2015TL91-010	0.07459	0.00222	1.85491	0.05237	0.18029	0.00167	0.04775	0.00054	0.71	0.01	1057	42	1065	19	1069	9	943	10	1057	42
2015TL91-011	0.05033	0.02239	0.22943	0.10178	0.03305	0.0012	0.01005	0.00549	7.3	0.07	210	716	210	84	210	7	202	110	210	7
2015TL91-012	0.06937	0.0013	1.44129	0.02356	0.15064	0.00097	0.04218	0.0003	0.72	0.01	910	23	906	10	905	5	835	6	905	5
2015TL91-013	0.048	0.00347	0.0956	0.0068	0.01444	0.00015	0.00387	0.00013	2.31	0.02	99	139	93	6	92.4	1	78	3	92.4	1
2015TL91-014	0.07597	0.00121	1.94023	0.02525	0.18517	0.00115	0.04945	0.00028	0.45	0.01	1094	16	1095	9	1095	6	976	5	1094	16
2015TL91-015	0.11387	0.00141	5.26385	0.04526	0.33517	0.00192	0.0817	0.00057	1.34	0.01	1862	8	1863	7	1863	9	1587	11	1862	8
2015TL91-016	0.04906	0.00198	0.11891	0.00462	0.01757	0.00014	0.00495	7e-05	1.34	0.01	151	76	114	4	112.3	0.9	100	1	112.3	0.9
2015TL91-017	0.05033	0.00516	0.12192	0.01241	0.01756	0.00019	0.00441	0.00019	1.5	0.02	210	210	117	11	112	1	89	4	112	1
2015TL91-018	0.11867	0.00126	5.90928	0.0334	0.36105	0.00175	0.09254	0.00066	6.68	0.07	1936	5	1963	5	1987	8	1789	12	1936	5
2015TL91-019	0.06284	0.00137	0.96287	0.01895	0.1111	0.00064	0.03546	0.00048	3.47	0.03	703	32	685	10	679	4	704	9	679	4
2015TL91-020	0.16289	0.00193	10.2103	0.08236	0.45448	0.00273	0.11087	0.00088	1.56	0.02	2486	6	2454	7	2415	12	2125	16	2486	6
2015TL91-021	0.06614	0.00094	1.22034	0.01342	0.13378	0.00074	0.0342	0.00018	0.8	0.01	811	14	810	6	809	4	680	4	809	4
2015TL91-022	0.11162	0.00129	5.1642	0.03759	0.33545	0.00177	0.08233	0.00073	4.01	0.04	1826	6	1847	6	1865	9	1599	14	1826	6
2015TL91-023	0.05713	0.00075	0.65382	0.00616	0.08298	0.00042	0.02304	0.00016	2.68	0.03	497	12	511	4	514	3	460	3	514	3
2015TL91-024	0.04917	0.00399	0.11653	0.00934	0.01719	0.0002	0.00486	0.00011	1.17	0.01	156	158	112	8	110	1	98	2	110	1
2015TL91-025	0.04816	0.00218	0.10613	0.00465	0.01598	0.00013	0.0045	8e-05	1.77	0.02	107	84	102	4	102.2	0.8	91	2	102.2	0.8
2015TL91-026	0.06659	0.00121	1.24611	0.01944	0.13569	0.00084	0.0365	0.00041	2.23	0.02	825	22	822	9	820	5	725	8	820	5
2015TL91-027	0.11089	0.00119	4.98093	0.02939	0.32571	0.00159	0.08887	0.00043	1.63	0.02	1814	5	1816	5	1818	8	1721	8	1814	5
2015TL91-028	0.07158	0.00112	1.65252	0.02094	0.16741	0.00097	0.04431	0.00043	2.22	0.02	974	16	991	8	998	5	876	8	998	5
2015TL91-029	0.11344	0.00161	5.22153	0.05855	0.33377	0.00225	0.0857	0.00125	3.48	0.03	1855	11	1856	10	1857	11	1662	23	1855	11
2015TL91-030	0.11832	0.00126	5.77281	0.0329	0.3538	0.00171	0.1258	0.00079	5.37	0.05	1931	5	1942	5	1953	8	2395	14	1931	5
2015TL91-031	0.05062	0.00322	0.11593	0.00722	0.01661	0.00017	0.00451	9e-05	1.04	0.01	224	124	111	7	106	1	91	2	106	1
2015TL91-032	0.04986	0.00835	0.19137	0.0319	0.02783	0.00044	0.00814	0.00045	1.86	0.02	188	308	178	27	177	3	164	9	177	3
2015TL91-033	0.0578	0.00161	0.69236	0.01801	0.08687	0.00062	0.02469	0.00024	0.9	0.01	522	45	534	11	537	4	493	5	537	4
2015TL91-034	0.04698	0.00167	0.11425	0.00387	0.01763	0.00013	0.00517	8e-05	1.73	0.02	48	60	110	4	112.7	0.8	104	2	112.7	0.8
2015TL91-035	0.05177	0.00574	0.12057	0.01329	0.01689	0.00018	0.0056	0.00014	1.36	0.01	275	230	116	12	108	1	113	3	108	1
2015TL91-036	0.11225	0.00155	5.12575	0.05423	0.33114	0.0021	0.08857	0.00089	2.02	0.02	1836	10	1840	9	1844	10	1715	17	1836	10
2015TL91-037	0.10243	0.00121	4.14735	0.0316	0.29363	0.00155	0.07658	0.00075	4.89	0.05	1669	7	1664	6	1660	8	1491	14	1669	7
2015TL91-038	0.11978	0.00132	5.52936	0.03466	0.33476	0.00168	0.0914	0.00061	3.35	0.03	1953	5	1905	5	1861	8	1768	11	1953	5
2015TL91-039	0.05662	0.00111	0.62548	0.0107	0.08011	0.00048	0.02239	0.00012	0.4	0.01	477	27	493	7	497	3	448	2	497	3
2015TL91-040	0.05875	0.00118	0.72241	0.01279	0.08918	0.00056	0.02409	0.00023	1.43	0.01	558	28	552	8	551	3	481	5	551	3
2015TL91-041	0.10906	0.00163	4.80086	0.05789	0.31925	0.00214	0.08436	0.00075	1.21	0.01	1784	12	1785	10	1786	10	1637	14	1784	12
2015TL91-042	0.04916	0.00229	0.12277	0.00555	0.01811	0.00016	0.00522	8e-05	1.2	0.01	155	88	118	5	116	1	105	2	116	1
2015TL91-043	0.05663	0.00223	0.59967	0.02283	0.0768	0.00063	0.02136	0.00019	0.45	0.01	477	70	477	14	477	4	427	4	477	4
2015TL91-044	0.0482	0.00199	0.12009	0.00479	0.01807	0.00013	0.00547	7e-05	1.19	0.01	109	78	115	4	115.4	0.8	110	1	115.4	0.8
2015TL91-045	0.04997	0.00134	0.23539	0.00587	0.03417	0.00022	0.01039	0.00012	1.81	0.02	194	46	215	5	217	1	209	2	217	1
2015TL91-046	0.04816	0.00292	0.11724	0.007	0.01765	0.00013	0.00569	7e-05	1.28	0.01	107	119	113	6	112.8	0.8	115	1	112.8	0.8
2015TL91-047	0.05348	0.00419	0.35251	0.02729	0.0478	0.00052	0.01471	0.00036	1.45	0.01	349	157	307	20	301	3	295	7	301	3
2015TL91-048	0.11296	0.00128	5.16761	0.03538	0.33179	0.0017	0.09183	0.00083	5.44	0.05	1848	6	1847	6	1847	8	1776	15	1848	6
2015TL91-049	0.11089	0.0012	4.96365	0.0293	0.32465	0.00158	0.08701	0.00053	3.57	0.04	1814	5	1813	5	1812	8	1686	10	1814	5
2015TL91-050	0.1125	0.00133	5.13201	0.03867	0.33085	0.00177	0.08844	0.00077	3.48	0.03	1840	7	1841	6	1843	9	1713	14	1840	7
2015TL91-051	0.04965	0.00287	0.2484	0.01408	0.03629	0.00034	0.01087	0.00026	1.98	0.02	179	112	225	11	230	2	219	5	230	2
2015TL91-052	0.15364	0.00182	9.35672	0.07358	0.44171	0.0026	0.11809	0.00083	1.37	0.01	2387	6	2374	7	2358	12	2256	15	2387	6
2015TL91-053	0.10162	0.00121	4.07303	0.03138	0.29071	0.00154	0.08723	0.00045	0.79	0.01	1654	7	1649	6	1645	8	1690	8	1654	7
2015TL91-054	0.0487	0.00301	0.13175	0.00799	0.01962	0.00017	0.00625	0.00014	1.93	0.02	133	120	126	7	125	1	126	3	125	1
2015TL91-055	0.04983	0.00248	0.12269	0.00596	0.01786	0.00013	0.00533	9e-05	1.52	0.02	187	99	118	5	114.1	0.8	107	2	114.1	0.8
2015TL91-056	0.11297	0.00119	5.10858	0.0266	0.32798	0.00154	0.09564	0.00042	1.89	0.02	1848	4	1838	4	1829	7	1846	8	1848	4
2015TL91-057	0.07236	0.0008	1.58751	0.01572	0.15913	0.00081	0.04811	0.00023	3.23	0.03	996	23	965	6	952	4	950	4	952	4
2015TL91-058	0.16272	0.00176	9.89388	0.05773	0.44103	0.0022	0.11643	0.00076	3.18	0.03	2484	4	2425	5	2355	10	2226	14	2484	4
2015TL91-059	0.07441	0.00192	1.9004	0.04556	0.18524	0.00149	0.05231	0.00046	0.56	0.01	1053	35	1081	16	1096	8	1031	9	1053	35
2015TL91-060	0.04839	0.002	0.11729	0.00469	0.01758	0.00013	0.00551	7e-05	1.11	0.01	118	78	113	4	112.3	0.8	111	1	112.3	0.8
2015TL91-061	0.07709	0.00121	2.03281	0.02576	0.19127	0.00116	0.05588	0.0006	2.55	0.03	1124	16	1127	9	1128	6	1099	11	1124	16
2015TL91-062	0.04819	0.00122	0.12119	0.00283	0.01824	0.00011	0.0061	6e-05	1.64	0.02	109	44	116	3	116.5	0.7	123	1	116.5	0.7
2015TL91-063	0.05179	0.00222	0.12828	0.00532	0.01797	0.00014	0.00557	6e-05	0.75	0.01	276	81	123	5	114.8	0.9	112	1	114.8	0.9
2015TL91-064	0.20404	0.00241	14.8328	0.11629	0.52731	0.00324	0.14447	0.00134	2.11	0.02	2859	6	2805	7	2730	14	2727	24	2859	6
2015TL91-065	0.07613	0.00133	1.94912	0.02867	0.1857	0.00118	0.05361	0.00057	1.88	0.02	1098	19	1098	10	1098	6	1056	11	1098	19
2015TL91-066	0.23762	0.00211	19.4943	0.13478	0.59501	0.00332	0.15968	0.00089	2.52	0.03	3104	14	3067	7	3010	13	2994	15	3104	14
2015TL91-067	0.05618	0.00081	0.5406	0.00587	0.06979	0.00036	0.02414	0.00035	10.88	0.11	459	15	439	4	435	2	482	7	435	2
2015TL91-068	0.10964	0.00136	4.57124	0.03849	0.30244	0.00168	0.08166	0.00063	1.9	0.02	1793	8	1744	7	1703	8	1587	12	1793	8
2015TL91-069	0.11258	0.00143	4.97411	0.04397	0.32048	0.00184	0.09059	0.00097	3.64	0.04	1841	8	1815	7	1792	9	1753	18	1841	8
2015TL91-070	0.10579	0.0023	4.49069	0.08913	0.30792	0.00279	0.08572	0.00141	1.67	0.02	1728	23	1729	16	1730	14	1662	26	1728	23
2015TL91-071	0.04807	0.00162	0.11792	0.00378	0.0178	0.00012	0.00559	8e-05	1.84	0.02	103	62	113	3	113.7	0.8	113	2	113.7	0.8
2015TL91-072	0.07848	0.00311	2.09432	0.08037	0.19359	0.0021	0.06317	0.00118	1.33	0.01	1159	59	1147	26	1141	11	1238	22	1159	59
2015TL91-073	0.16755	0.00302	10.9337	0.17923	0.47338	0.00483	0.12575	0.0016	0.83	0.01	2533	15	2518	15	2498	21	2394	29	2533	15
2015TL91-074	0.11898	0.00172	5.78268	0.06556	0.35256	0.00236	0.1003	0.00088	1.16	0.01	1941	11	1944	10	1947	11	1932	16	1941	11
2015TL91-075	0.12314	0.00109	5.81493	0.04226	0.34249	0.00175	0.09792	0.00049	4.64	0.05	2002	16	1949	6	1899	8	1888	9	2002	16
2015TL91-076	0.07181	0.00116	1.54605	0.02018	0.15619	0.00093	0.04662	0.00046	2.13	0.02	981	17	949	8	936	5	921	9	936	5
2015TL91-077	0.08038	0.00104	2.28394	0.02051	0.20612	0.0011	0.06149	0.00029	0.34	0.01	1206	10	1207	6	1208	6	1206	6	1206	10
2015TL91-078	0.10983	0.00209	4.6387	0.07818	0.30639	0.00261	0.08566	0.00073	0.49	0.01	1797	18	1756	14	1723	13	1661	14	1797	18
2015TL91-079	0.15209	0.00385	8.98995	0.21136	0.42871	0.004	0.12004	0.00099	0.57	0.01	2370	44	2337	21	2300	18	2291	18	2370	44
2015TL91-080	0.06155	0.00348	0.89752	0.04988	0.10578	0.00095	0.04255	0.00111	2.16	0.02	659	105	650	27	648	6	842	22	648	6
2015TL91-081	0.04935	0.00316	0.11308	0.00711	0.01662	0.00016	0.00511	0.00012	1.6	0.02	164	124	109	6	106	1	103	2	106	1
2015TL91-082	0.0495	0.00493	0.12319	0.01218	0.01806	0.00017	0.00528	0.00014	1	0.01	172	205	118	11	115	1	106	3	115	1
2015TL91-083	0.05026	0.00284	0.20907	0.01158	0.03018	0.00024	0.00952	0.00024	1.9	0.02	207	113	193	10	192	2	192	5	192	2
2015TL91-084	0.12575	0.00145	6.381	0.04412	0.36813	0.00193	0.10807	0.00084	3.25	0.03	2039	6	2030	6	2021	9	2074	15	2039	6
2015TL91-085	0.31981	0.00365	30.6366	0.22443	0.69498	0.00442	0.16415	0.00117	0.87	0.01	3569	5	3507	7	3402	17	3072	20	3569	5
2015TL91-086	0.04939	0.00131	0.122	0.00315	0.01791	0.00011	0.00566	2e-05	3.79	0.04	166	63	117	3	114.5	0.7	114.2	0.5	114.5	0.7
2015TL91-087	0.0506	0.00147	0.22873	0.00624	0.0328	0.00021	0.00999	0.00017	2.67	0.03	223	51	209	5	208	1	201	3	208	1
2015TL91-088	0.11559	0.00138	5.14242	0.03881	0.32275	0.00173	0.09235	0.00069	2.29	0.02	1889	7	1843	6	1803	8	1785	13	1889	7
2015TL91-089	0.0556	0.00091	0.50749	0.00671	0.06622	0.00036	0.02192	0.00092	37.11	0.37	436	20	417	5	413	2	438	18	413	2
2015TL91-090	0.19048	0.00435	13.7165	0.30402	0.52242	0.0066	0.08964	0.00421	1.73	0.02	2746	20	2730	21	2709	28	1735	78	2746	20
2015TL91-091	0.05949	0.00064	0.76143	0.00729	0.09282	0.00046	0.0287	0.00013	19.48	0.19	585	24	575	4	572	3	572	3	572	3
2015TL91-092	0.12031	0.00263	5.80474	0.1166	0.35005	0.00339	0.10077	0.00191	1.82	0.02	1961	22	1947	17	1935	16	1941	35	1961	22
2015TL91-093	0.05143	0.00193	0.26594	0.00958	0.03752	0.00029	0.01312	0.00015	0.97	0.01	260	69	239	8	237	2	263	3	237	2
2015TL91-094	0.05874	0.00099	0.72535	0.01005	0.08959	0.00049	0.02941	0.00023	1.66	0.02	557	21	554	6	553	3	586	5	553	3
2015TL91-095	0.04957	0.00678	0.11467	0.01555	0.01678	0.00027	0.00528	0.00033	2.24	0.02	175	261	110	14	107	2	106	7	107	2
2015TL91-096	0.06482	0.00132	1.12169	0.02007	0.12556	0.0008	0.04067	0.00052	2.34	0.02	768	27	764	10	762	5	806	10	762	5
2015TL91-097	0.11526	0.00138	5.38651	0.04077	0.33906	0.00182	0.10581	0.0009	3.25	0.03	1884	7	1883	6	1882	9	2033	16	1884	7
2015TL91-098	0.11501	0.00135	5.35403	0.03809	0.33775	0.00176	0.10047	0.00071	2.3	0.02	1880	6	1878	6	1876	8	1935	13	1880	6
2015TL91-099	0.04892	0.00136	0.16051	0.00416	0.0238	0.00015	0.00828	8e-05	1.25	0.01	144	49	151	4	151.6	0.9	167	2	151.6	0.9
2015TL91-100	0.04761	0.00658	0.10147	0.01389	0.01546	0.00026	0.00568	0.00017	0.93	0.01	80	247	98	13	99	2	114	3	99	2
2015TL117
2015TL117-001	0.05347	0.0009	0.3048	0.00447	0.04135	0.00029	0.01267	0.00016	5.08	0.05	349	21	270	3	261	2	254	3	261	2
2015TL117-002	0.04911	0.0292	0.047	0.02785	0.00694	0.00034	0.00063	0.00029	0.91	0.01	153	950	47	27	45	2	13	6	45	2
2015TL117-003	0.04671	0.01483	0.07578	0.02398	0.01177	0.0003	0.00215	0.00034	1.17	0.01	34	482	74	23	75	2	43	7	75	2
2015TL117-004	0.06053	0.01187	0.57814	0.11298	0.06928	0.00135	0.01977	0.00084	0.79	0.01	623	398	463	73	432	8	396	17	432	8
2015TL117-005	0.05301	0.00135	0.29074	0.00694	0.03978	0.00032	0.01366	0.0002	2.72	0.03	329	39	259	5	251	2	274	4	251	2
2015TL117-006	0.07959	0.00124	2.21285	0.02986	0.20167	0.00152	0.06	0.00073	2.78	0.03	1187	15	1185	9	1184	8	1178	14	1187	15
2015TL117-007	0.07162	0.00134	1.6078	0.02716	0.16283	0.0013	0.0582	0.00063	1.75	0.02	975	22	973	11	972	7	1143	12	972	7
2015TL117-008	0.05348	0.00304	0.36954	0.02064	0.05013	0.00052	0.02077	0.00125	9.33	0.09	349	108	319	15	315	3	416	25	315	3
2015TL117-009	0.12994	0.00165	7.35768	0.07557	0.41074	0.0031	0.12569	0.00131	2.2	0.02	2097	9	2156	9	2218	14	2393	24	2097	9
2015TL117-010	0.06528	0.00101	1.41348	0.01896	0.15707	0.00114	0.04471	0.0004	1.71	0.02	783	16	895	8	940	6	884	8	940	6
2015TL117-011	0.05362	0.00402	0.16629	0.0123	0.0225	0.00026	0.00553	0.00012	1.03	0.01	355	148	156	11	143	2	111	2	143	2
2015TL117-012	0.20573	0.00237	15.9766	0.1397	0.56339	0.00413	0.16088	0.00123	1.19	0.01	2872	6	2875	8	2881	17	3015	21	2872	6
2015TL117-013	0.05165	0.00628	0.12321	0.01477	0.0173	0.00035	0.00496	0.00031	1.81	0.02	270	233	118	13	111	2	100	6	111	2
2015TL117-014	0.11265	0.00131	5.28301	0.04492	0.34021	0.00225	0.10903	0.00078	2.2	0.02	1843	7	1866	7	1888	11	2092	14	1843	7
2015TL117-015	0.05001	0.00297	0.22291	0.01301	0.03234	0.00033	0.00605	0.00026	1.46	0.01	195	115	204	11	205	2	122	5	205	2
2015TL117-016	0.09805	0.00149	3.63615	0.04683	0.26904	0.00204	0.09378	0.00084	1.39	0.01	1587	13	1557	10	1536	10	1812	16	1587	13
2015TL117-017	0.06229	0.00098	0.89557	0.01197	0.10431	0.00072	0.03228	0.00029	2.22	0.02	684	17	649	6	640	4	642	6	640	4
2015TL117-018	0.07237	0.00108	1.18873	0.01474	0.11917	0.0008	0.08376	0.00128	15.06	0.15	996	15	795	7	726	5	1626	24	726	5
2015TL117-019	0.05724	0.00279	0.37975	0.01813	0.04813	0.00045	0.01923	0.00037	2.44	0.02	501	89	327	13	303	3	385	7	303	3
2015TL117-020	0.07629	0.00111	1.99216	0.02396	0.18946	0.00132	0.06707	0.00059	2.24	0.02	1103	13	1113	8	1118	7	1312	11	1103	13
2015TL117-021	0.05201	0.00167	0.26547	0.00815	0.03703	0.00031	0.01255	0.00025	2.98	0.03	286	55	239	7	234	2	252	5	234	2
2015TL117-022	0.07027	0.00163	1.34913	0.02949	0.13925	0.00106	0.04224	0.00027	2.29	0.02	936	49	867	13	840	6	836	5	840	6
2015TL117-023	0.04605	0.00153	0.05477	0.00177	0.00863	7e-05	0.00284	7e-05	1.04	0.01		69	54	2	55.4	0.4	57	1	55.4	0.4
2015TL117-024	0.05085	0.00336	0.20508	0.01325	0.02926	0.0004	0.01102	0.00025	1.28	0.01	234	123	189	11	186	3	222	5	186	3
2015TL117-025	0.05509	0.00889	0.48676	0.07811	0.06411	0.00137	0.01297	0.00128	1.41	0.01	416	320	403	53	401	8	260	26	401	8
2015TL117-026	0.05218	0.00162	0.27883	0.0083	0.03877	0.0003	0.01359	0.0004	6.82	0.07	293	54	250	7	245	2	273	8	245	2
2015TL117-027	0.076	0.00144	1.92236	0.03245	0.18354	0.00145	0.06422	0.00081	2.2	0.02	1095	21	1089	11	1086	8	1258	15	1095	21
2015TL117-028	0.07421	0.00177	1.78885	0.03996	0.17491	0.00152	0.03244	0.00339	11.97	0.12	1047	31	1041	15	1039	8	645	66	1047	31
2015TL117-029	0.06027	0.00141	0.82292	0.0178	0.09908	0.0008	0.02821	0.00047	2.75	0.03	613	33	610	10	609	5	562	9	609	5
2015TL117-030	0.05154	0.00355	0.28306	0.01919	0.03985	0.00047	0.01216	0.00032	1.36	0.01	265	133	253	15	252	3	244	6	252	3
2015TL118
2015TL118-001	0.16622	0.00274	10.2426	0.14544	0.44692	0.00372	0.12406	0.00107	1.95	0.02	2520	28	2457	13	2382	17	2364	19	2520	28
2015TL118-002	0.06994	0.00868	1.36371	0.16744	0.14145	0.00353	0.0466	0.00248	1.24	0.01	927	216	873	72	853	20	921	48	853	20
2015TL118-003	0.06855	0.00146	1.10021	0.02117	0.11643	0.00093	0.04779	0.00071	3.04	0.03	885	27	753	10	710	5	944	14	710	5
2015TL118-004	0.11697	0.00223	5.90718	0.10273	0.36637	0.00353	0.14884	0.0021	1.57	0.02	1910	18	1962	15	2012	17	2805	37	1910	18
2015TL118-005	0.23774	0.00327	21.8691	0.26085	0.66733	0.00624	0.25824	0.00573	4.7	0.05	3105	9	3178	12	3296	24	4643	92	3105	9
2015TL118-006	0.10353	0.00211	4.72913	0.08848	0.33139	0.00321	0.12652	0.00154	1.07	0.01	1688	20	1772	16	1845	16	2408	28	1688	20
2015TL118-007	0.07198	0.00157	1.63427	0.03261	0.16472	0.00137	0.06587	0.0013	4.62	0.05	985	27	984	13	983	8	1289	25	983	8
2015TL118-008	0.06764	0.00201	1.27326	0.03574	0.13656	0.00137	0.05694	0.00108	2.36	0.02	858	42	834	16	825	8	1119	21	825	8
2015TL118-009	0.05466	0.00219	0.60221	0.02319	0.07992	0.00086	0.03121	0.00057	1.55	0.02	398	67	479	15	496	5	621	11	496	5
2015TL118-010	0.05181	0.0028	0.2363	0.01242	0.03309	0.00039	0.01414	0.00035	2.15	0.02	277	99	215	10	210	2	284	7	210	2
2015TL118-011	0.10945	0.00209	5.45292	0.095	0.36145	0.00342	0.13427	0.00221	2.18	0.02	1790	18	1893	15	1989	16	2547	39	1790	18
2015TL118-012	0.06593	0.01155	1.17498	0.20402	0.12929	0.00426	0.06389	0.01362	8.05	0.08	804	321	789	95	784	24	1252	259	784	24
2015TL118-013	0.14547	0.00362	9.30198	0.2258	0.4639	0.00651	0.17943	0.00397	1.47	0.01	2293	23	2368	22	2457	29	3336	68	2293	23
2015TL118-014	0.10397	0.00354	4.28129	0.14142	0.29872	0.00448	0.09544	0.00304	1.87	0.02	1696	39	1690	27	1685	22	1842	56	1696	39
2015TL118-015	0.05523	0.0035	0.47736	0.02954	0.0627	0.00095	0.0265	0.00071	1.53	0.02	422	112	396	20	392	6	529	14	392	6
2015TL118-016	0.14818	0.00858	8.44092	0.44625	0.41313	0.00978	0.11597	0.00255	1.99	0.02	2325	102	2280	48	2229	45	2218	46	2325	102
2015TL118-017	0.052	0.01356	0.27141	0.07027	0.03786	0.00126	0.01587	0.00118	1.61	0.02	285	427	244	56	240	8	318	23	240	8
2015TL118-018	0.0577	0.00706	0.60021	0.07258	0.07546	0.00168	0.02727	0.00166	2.21	0.02	518	230	477	46	469	10	544	33	469	10
2015TL118-019	0.06298	0.00435	0.76564	0.05172	0.08819	0.00147	0.03445	0.00105	1.47	0.01	708	116	577	30	545	9	685	21	545	9
2015TL118-020	0.08857	0.01523	2.75925	0.4882	0.22601	0.01707	0.02479	0.00467	0.88	0.01	1395	228	1345	132	1314	90	495	92	1395	228
2015TL118-021	0.07402	0.00289	1.61385	0.06089	0.15817	0.00202	0.06021	0.00219	3.87	0.04	1042	55	976	24	947	11	1182	42	947	11
2015TL118-022	0.06376	0.00532	0.84569	0.06941	0.09622	0.00181	0.04138	0.00177	2.22	0.02	734	143	622	38	592	11	820	34	592	11
2015TL118-023	0.11016	0.00287	4.89313	0.12162	0.32225	0.00391	0.09554	0.00313	3.58	0.04	1802	28	1801	21	1801	19	1844	58	1802	28
2015TL118-024	0.06848	0.01056	1.18841	0.18134	0.1259	0.00409	0.07774	0.0072	3.82	0.04	883	270	795	84	764	23	1513	135	764	23
2015TL118-025	0.07499	0.00519	1.96249	0.13379	0.18986	0.00378	0.07747	0.00516	4.55	0.05	1068	105	1103	46	1121	20	1508	97	1068	105
2015TL118-026	0.11365	0.00305	4.93626	0.12685	0.31509	0.00396	0.11946	0.0026	1.75	0.02	1859	28	1808	22	1766	19	2281	47	1859	28
2015TL118-027	0.0655	0.01116	0.92871	0.15683	0.10286	0.00301	0.04254	0.00529	3.87	0.04	790	318	667	83	631	18	842	103	631	18
2015TL118-028	0.08186	0.00179	2.41703	0.04856	0.2142	0.00194	0.08579	0.0013	2.12	0.02	1242	25	1248	14	1251	10	1664	24	1242	25
2015TL118-029	0.04749	0.00935	0.13277	0.02588	0.02028	0.00058	0.0119	0.00143	6.49	0.06	74	309	127	23	129	4	239	29	129	4
2015TL118-030	0.05981	0.00374	0.55607	0.03401	0.06744	0.00095	0.03138	0.00068	1.32	0.01	597	109	449	22	421	6	625	13	421	6
2015TL118-031	0.05108	0.01062	0.15605	0.03225	0.02216	0.00053	0.00903	0.00037	1.14	0.01	244	352	147	28	141	3	182	7	141	3
2015TL118-032	0.05782	0.01518	0.74397	0.19457	0.09334	0.00278	0.0259	0.002	1.05	0.01	523	464	565	113	575	16	517	39	575	16
2015TL118-033	0.07517	0.019	1.7526	0.43846	0.16913	0.00867	-0.02907	0.00845	2.17	0.02	1073	451	1028	162	1007	48	-596	176	1073	451
2015TL118-034	0.0565	0.00349	0.58995	0.03561	0.07575	0.00109	0.02741	0.00104	2.7	0.03	472	109	471	23	471	7	547	20	471	7
2015TL118-035	0.08796	0.01134	2.84905	0.36549	0.23497	0.00791	0.02883	0.00653	1.96	0.02	1382	198	1369	96	1360	41	574	128	1382	198
2015TL118-036	0.05773	0.01603	0.65349	0.18068	0.08212	0.00263	0.03393	0.00348	2.3	0.02	520	485	511	111	509	16	674	68	509	16
2015TL118-037	0.05317	0.0111	0.32933	0.06801	0.04493	0.00154	0.00652	0.00117	1.26	0.01	336	359	289	52	283	10	131	23	283	10
2015TL118-038	0.0501	0.02543	0.20875	0.10558	0.03022	0.00137	0.00879	0.00204	2.34	0.02	200	824	193	89	192	9	177	41	192	9
2015TL118-039	0.04759	0.02613	0.11231	0.06134	0.01712	0.00101	0.0087	0.001	1.52	0.02	79	835	108	56	109	6	175	20	109	6
2015TL118-040	0.04745	0.06002	0.09696	0.12246	0.01482	0.00107	0.00538	0.00191	1.82	0.02	72	1375	94	113	95	7	108	38	95	7
2015TL118-041	0.11077	0.00183	5.64525	0.08209	0.36967	0.00312	0.13566	0.00278	4.97	0.05	1812	15	1923	13	2028	15	2571	49	1812	15
2015TL118-042	0.06468	0.00795	1.07403	0.13064	0.12046	0.00293	0.04211	0.00165	0.96	0.01	764	220	741	64	733	17	834	32	733	17
2015TL118-043	0.05166	0.07038	0.14851	0.20201	0.02085	0.00166	0.00432	0.00083	0.38	0.01	270	1483	141	179	133	10	87	17	133	10
2015TL118-044	0.10005	0.00663	2.46312	0.15855	0.17858	0.00385	0.02299	0.00194	1.59	0.02	1625	88	1261	46	1059	21	459	38	1625	88
2015TL118-045	0.05381	0.02083	0.27044	0.10429	0.03646	0.00131	0.02005	0.00245	2.71	0.03	363	639	243	83	231	8	401	49	231	8
2015TL118-046	0.05944	0.01212	0.70982	0.14354	0.08662	0.00273	0.02552	0.0019	1.18	0.01	583	386	545	85	536	16	509	37	536	16
2015TL118-047	0.06918	0.00612	0.92152	0.07902	0.09661	0.00209	0.02935	0.00053	9.57	0.1	904	189	663	42	595	12	585	10	595	12
2015TL118-048	0.06162	0.01644	0.7827	0.20798	0.09213	0.00266	0.02384	0.00275	2.07	0.02	661	502	587	118	568	16	476	54	568	16
2015TL118-049	0.05254	0.02205	0.43902	0.18337	0.06061	0.00281	0.0204	0.00168	0.88	0.01	309	673	370	129	379	17	408	33	379	17
2015TL118-050	0.05021	0.11585	0.04456	0.1026	0.00644	0.00099	0.00408	0.0008	0.95	0.01	205	2557	44	100	41	6	82	16	41	6
2015TL118-051	0.05398	0.01797	0.44818	0.14846	0.06022	0.00226	0.02003	0.00599	4.44	0.04	370	547	376	104	377	14	401	119	377	14
2015TL118-052	0.07544	0.02518	2.01451	0.66925	0.19369	0.01073	0.06193	0.00711	1.08	0.01	1080	605	1120	225	1141	58	1215	135	1080	605
2015TL118-053	0.05943	0.07863	0.27138	0.35687	0.03312	0.00489	0.01109	0.00826	2.19	0.02	583	1561	244	285	210	31	223	165	210	31
2015TL118-054	0.05181	0.03455	0.28645	0.19053	0.0401	0.00208	0.01176	0.00173	1	0.01	277	1047	256	150	253	13	236	35	253	13
2015TL118-055	0.09763	0.02147	3.47411	0.75555	0.25808	0.01431	0.01761	0.00979	1.95	0.02	1579	341	1521	171	1480	73	353	194	1579	341
2015TL118-056	0.05984	0.02529	1.01551	0.4275	0.12309	0.00609	0.03157	0.00459	1.02	0.01	598	733	712	215	748	35	628	90	748	35
2015TL118-057	0.05384	0.00672	0.53718	0.06633	0.07237	0.00161	0.03349	0.01103	26.27	0.26	364	237	437	44	450	10	666	216	450	10
2015TL118-058	0.05707	0.01387	0.73731	0.1782	0.09371	0.00301	0.02918	0.00438	3.22	0.03	494	441	561	104	577	18	581	86	577	18
2015TL118-059	0.0579	0.03703	0.7035	0.44887	0.08812	0.00453	0.02942	0.00478	1.61	0.02	526	1058	541	268	544	27	586	94	544	27
2015TL118-060	0.07959	0.00499	1.64536	0.10095	0.14993	0.00277	0.04652	0.00226	2.43	0.02	1187	92	988	39	901	16	919	44	901	16
2015TL118-061	0.05105	0.01447	0.14725	0.04145	0.02092	0.00073	0.00621	0.00053	1.19	0.01	243	452	139	37	133	5	125	11	133	5
2015TL118-062	0.0686	0.01119	1.39285	0.22414	0.14725	0.00483	0.0059	0.00475	3.15	0.03	887	289	886	95	886	27	119	95	886	27
2015TL118-063	0.07641	0.01139	1.84663	0.27222	0.17527	0.0058	0.02842	0.00502	2.17	0.02	1106	248	1062	97	1041	32	566	99	1106	248
2015TL118-064	0.05356	0.03083	0.13307	0.07629	0.01802	0.00097	0.00455	0.00086	1.35	0.01	353	971	127	68	115	6	92	17	115	6
2015TL118-065	0.0577	0.01519	0.74617	0.19586	0.09379	0.00232	0.02889	0.00293	2.3	0.02	518	472	566	114	578	14	576	58	578	14
2015TL118-066	0.07279	0.01463	1.26067	0.25192	0.1256	0.00368	0.03063	0.00718	4.58	0.05	1008	382	828	113	763	21	610	141	763	21
2015TL118-067	0.06488	0.01574	1.26936	0.30478	0.14188	0.0062	0.0297	0.00846	4.99	0.05	770	442	832	136	855	35	592	166	855	35
2015TL118-068	0.05271	0.02388	0.51061	0.23063	0.07025	0.0031	0.00719	0.00387	1.22	0.01	316	744	419	155	438	19	145	78	438	19
2015TL118-069	0.06486	0.00542	0.99702	0.08191	0.11147	0.00218	0.03608	0.00153	1.69	0.02	770	141	702	42	681	13	716	30	681	13
2015TL118-070	0.10001	0.00277	3.91191	0.10385	0.28364	0.00347	0.08881	0.00161	1.17	0.01	1624	31	1616	21	1610	17	1720	30	1624	31
2015TL118-071	0.05044	0.01639	0.24865	0.08034	0.03575	0.00129	0.01135	0.00148	2.23	0.02	215	505	225	65	226	8	228	30	226	8
2015TL118-072	0.04843	0.0056	0.1369	0.01561	0.0205	0.00039	0.00699	0.00029	1.62	0.02	120	217	130	14	131	2	141	6	131	2
2015TL118-073	0.10053	0.00713	3.76654	0.26476	0.2717	0.00702	0.08179	0.00591	2.86	0.03	1634	92	1586	56	1549	36	1589	110	1634	92
2015TL118-074	0.04783	0.00579	0.12447	0.01488	0.01887	0.00036	0.00715	0.00026	1.48	0.01	91	226	119	13	121	2	144	5	121	2
2015TL118-075	0.04826	0.01135	0.11767	0.02756	0.01768	0.00039	0.00835	0.00074	3.91	0.04	112	377	113	25	113	2	168	15	113	2
2015TL118-076	0.06661	0.00235	1.33918	0.04534	0.14579	0.00169	0.04723	0.00116	2.31	0.02	826	51	863	20	877	10	933	22	877	10
2015TL118-077	0.06347	0.01443	0.99433	0.22414	0.11359	0.00466	0.02469	0.00535	3.27	0.03	724	422	701	114	694	27	493	106	694	27
2015TL118-078	0.04985	0.07721	0.19461	0.30109	0.02831	0.00217	0.00588	0.00207	1	0.01	188	1587	181	256	180	14	118	42	180	14
2015TL118-079	0.04827	0.01757	0.09638	0.03487	0.01448	0.00059	0.00408	0.00032	0.83	0.01	113	546	93	32	93	4	82	6	93	4
2015TL118-080	0.05073	0.00822	0.23102	0.03708	0.03302	0.00079	0.01055	0.0011	3.88	0.04	229	292	211	31	209	5	212	22	209	5
2015TL118-081	0.04927	0.00744	0.30994	0.04634	0.04561	0.00108	0.01256	0.00073	1.62	0.02	161	267	274	36	288	7	252	15	288	7
2015TL118-082	0.04896	0.01796	0.13625	0.04983	0.02018	0.00059	0.00707	0.00043	1.08	0.01	146	575	130	45	129	4	142	9	129	4
2015TL118-083	0.04869	0.00975	0.14439	0.02866	0.0215	0.00059	0.00702	0.00068	2.63	0.03	133	321	137	25	137	4	141	14	137	4
2015TL118-084	0.14642	0.00542	9.03133	0.33569	0.44719	0.00885	0.12937	0.00365	0.94	0.01	2305	37	2341	34	2383	39	2459	65	2305	37
2015TL118-085	0.04907	0.01304	0.13854	0.0366	0.02047	0.0006	0.00706	0.0003	0.74	0.01	151	417	132	33	131	4	142	6	131	4
2015TL118-086	0.05206	0.00396	0.23701	0.01766	0.03301	0.00051	0.02877	0.00235	18.34	0.18	288	141	216	14	209	3	573	46	209	3
2015TL118-087	0.05119	0.005	0.28233	0.02717	0.03999	0.00073	0.01288	0.0007	2.83	0.03	249	184	253	22	253	5	259	14	253	5
2015TL118-088	0.08457	0.00428	2.78488	0.13838	0.23875	0.0042	0.0961	0.00434	3.24	0.03	1306	69	1351	37	1380	22	1855	80	1306	69
2015TL118-089	0.07921	0.02927	1.99746	0.73422	0.18283	0.01143	0.04259	0.0061	0.81	0.01	1177	675	1115	249	1082	62	843	118	1177	675
2015TL118-090	0.08014	0.01566	1.66629	0.3239	0.15074	0.00424	0.04064	0.00396	1.9	0.02	1200	361	996	123	905	24	805	77	905	24
2015TL118-091	0.05585	0.0044	0.72423	0.05602	0.09401	0.00168	0.0309	0.0013	2.09	0.02	446	141	553	33	579	10	615	25	579	10
2015TL118-092	0.06741	0.00448	1.52431	0.09966	0.16393	0.00277	0.05289	0.00136	0.94	0.01	850	108	940	40	979	15	1042	26	979	15
2015TL118-093	0.06981	0.0048	1.35546	0.09142	0.14074	0.00274	0.04456	0.00262	3.15	0.03	923	107	870	39	849	15	881	51	849	15
2015TL118-094	0.06029	0.01155	0.79263	0.15052	0.0953	0.00317	0.02935	0.00132	0.61	0.01	614	360	593	85	587	19	585	26	587	19
2015TL118-095	0.05073	0.03507	0.14436	0.09961	0.02063	0.0009	0.00828	0.00095	1.21	0.01	229	1040	137	88	132	6	167	19	132	6
2015TL118-096	0.05391	0.00704	0.20903	0.02693	0.02811	0.00062	0.00882	0.00053	1.88	0.02	367	250	193	23	179	4	177	11	179	4
2015TL118-097	0.06936	0.00443	1.33683	0.08374	0.1397	0.00241	0.03967	0.00142	1.5	0.01	909	101	862	36	843	14	786	28	843	14
2015TL118-098	0.06528	0.00325	0.75307	0.03624	0.08362	0.0012	0.02041	0.00069	1.94	0.02	783	77	570	21	518	7	408	14	518	7
2015TL118-099	0.04839	0.01102	0.11927	0.02697	0.01787	0.00051	0.0063	0.00071	3.15	0.03	118	358	114	24	114	3	127	14	114	3
2015TL118-100	0.05816	0.00322	0.74204	0.04022	0.09248	0.00119	0.02281	0.00107	2.8	0.03	536	96	564	23	570	7	456	21	570	7
2015TL119
2015TL119-031	0.23137	0.00279	18.5687	0.17625	0.58223	0.00456	0.15647	0.00161	1.55	0.02	3062	7	3020	9	2958	19	2938	28	3062	7
2015TL119-032	0.06464	0.00143	1.14218	0.02322	0.12819	0.00105	0.03952	0.00037	0.86	0.01	763	29	774	11	778	6	783	7	778	6
2015TL119-033	0.1113	0.00498	5.52988	0.24575	0.36045	0.00731	0.11984	0.00543	2.31	0.02	1821	51	1905	38	1984	35	2288	98	1821	51
2015TL119-034	0.15758	0.00197	10.6667	0.10575	0.49108	0.00368	0.16035	0.00154	1.76	0.02	2430	8	2495	9	2575	16	3006	27	2430	8
2015TL119-035	0.05458	0.00278	0.30913	0.01537	0.04109	0.00042	0.01637	0.00038	2.5	0.02	395	94	274	12	260	3	328	8	260	3
2015TL119-036	0.07492	0.00412	1.85655	0.09997	0.17977	0.00301	0.06243	0.0027	2.66	0.03	1066	81	1066	36	1066	16	1224	51	1066	81
2015TL119-037	0.05514	0.00153	0.67535	0.01767	0.08885	0.00078	0.0316	0.00046	1.87	0.02	418	43	524	11	549	5	629	9	549	5
2015TL119-038	0.05428	0.00719	0.38556	0.05064	0.05153	0.00101	0.01829	0.00086	1.43	0.01	383	260	331	37	324	6	366	17	324	6
2015TL119-039	0.07352	0.00218	1.73971	0.04914	0.17166	0.00179	0.05651	0.00116	2.2	0.02	1028	40	1023	18	1021	10	1111	22	1028	40
2015TL119-040	0.06175	0.01332	0.83799	0.17948	0.09846	0.00334	0.03177	0.0016	0.74	0.01	665	407	618	99	605	20	632	31	605	20
2015TL119-041	0.06912	0.00233	0.91445	0.02948	0.09598	0.00096	0.05331	0.00112	3.6	0.04	902	50	659	16	591	6	1050	21	591	6
2015TL119-042	0.06723	0.00418	1.52049	0.09285	0.16408	0.00276	0.05769	0.0016	1.26	0.01	845	99	939	37	979	15	1134	31	979	15
2015TL119-043	0.05922	0.0058	0.74751	0.07211	0.09157	0.00188	0.03114	0.00275	4.39	0.04	575	176	567	42	565	11	620	54	565	11
2015TL119-044	0.04679	0.00594	0.14926	0.01873	0.02314	0.00045	0.00811	0.00039	1.87	0.02	39	223	141	17	147	3	163	8	147	3
2015TL119-045	0.0927	0.00627	3.34207	0.22354	0.26156	0.00572	0.10553	0.00562	2.49	0.02	1482	94	1491	52	1498	29	2028	103	1482	94
2015TL119-046	0.05775	0.0051	0.42105	0.03651	0.05289	0.00095	0.019	0.00069	1.59	0.02	520	161	357	26	332	6	380	14	332	6
2015TL119-047	0.16332	0.00846	10.1262	0.53176	0.44983	0.01249	0.17346	0.00836	1.44	0.01	2490	52	2446	49	2394	56	3233	144	2490	52
2015TL119-048	0.07017	0.00641	1.54489	0.13931	0.15973	0.00361	0.06282	0.00222	1.12	0.01	933	149	948	56	955	20	1231	42	955	20
2015TL119-049	0.07791	0.00167	2.08755	0.04122	0.1944	0.00168	0.07871	0.00103	1.9	0.02	1145	26	1145	14	1145	9	1531	19	1145	26
2015TL119-050	0.11071	0.00659	4.93295	0.29172	0.32326	0.00791	0.11006	0.01039	5.65	0.06	1811	72	1808	50	1806	39	2110	189	1811	72
2015TL119-051	0.12952	0.00315	7.08943	0.16612	0.3971	0.00513	0.17031	0.00441	2.68	0.03	2091	24	2123	21	2156	24	3179	76	2091	24
2015TL119-052	0.07184	0.00365	1.37956	0.06826	0.13931	0.00213	0.06092	0.00411	9.2	0.09	981	76	880	29	841	12	1195	78	841	12
2015TL119-053	0.0483	0.00755	0.20672	0.03201	0.03105	0.0007	0.01214	0.00062	1.77	0.02	114	270	191	27	197	4	244	12	197	4
2015TL119-054	0.12376	0.00337	2.43856	0.06142	0.14295	0.00165	0.04006	0.00073	1.16	0.01	2011	28	1254	18	861	9	794	14	861	9
2015TL119-055	0.05706	0.01018	0.44913	0.07966	0.05711	0.0012	0.01732	0.00065	1.05	0.01	494	356	377	56	358	7	347	13	358	7
2015TL119-056	0.07913	0.00386	2.22034	0.10567	0.20356	0.00341	0.07197	0.00256	2.2	0.02	1175	68	1187	33	1194	18	1405	48	1175	68
2015TL119-057	0.09492	0.00284	3.53575	0.10146	0.27024	0.00347	0.1002	0.00269	2.58	0.03	1526	35	1535	23	1542	18	1930	49	1526	35
2015TL119-058	0.05079	0.01004	0.24448	0.04795	0.03492	0.00091	0.01308	0.00042	0.6	0.01	231	338	222	39	221	6	263	8	221	6
2015TL119-059	0.08345	0.00268	2.47715	0.07642	0.21536	0.00264	0.09913	0.00246	2.76	0.03	1280	41	1265	22	1257	14	1910	45	1280	41
2015TL119-060	0.06667	0.00384	1.24207	0.06942	0.13512	0.00191	0.04122	0.00045	2.36	0.02	828	124	820	31	817	11	817	9	817	11
2015TL119-061	0.11274	0.00158	5.63359	0.06529	0.36254	0.00271	0.1294	0.0023	6.42	0.06	1844	11	1921	10	1994	13	2460	41	1844	11
2015TL119-062	0.05876	0.02771	0.76853	0.36171	0.09489	0.00349	0.04049	0.00351	1.17	0.01	558	847	579	208	584	21	802	68	584	21
2015TL119-063	0.0521	0.01096	0.30909	0.06449	0.04304	0.00125	0.01617	0.00108	1.64	0.02	290	359	273	50	272	8	324	21	272	8
2015TL119-064	0.11512	0.0039	5.41259	0.17922	0.3411	0.00531	0.13774	0.00601	3.99	0.04	1882	37	1887	28	1892	26	2608	107	1882	37
2015TL119-065	0.10862	0.00382	4.6902	0.16114	0.31328	0.00479	0.07767	0.00313	2.56	0.03	1776	40	1765	29	1757	24	1512	59	1776	40
2015TL119-066	0.04954	0.03487	0.29085	0.20393	0.04259	0.00296	0.00053	0.00295	1.1	0.01	173	1023	259	160	269	18	11	60	269	18
2015TL119-067	0.11367	0.00449	5.14824	0.19981	0.3286	0.00581	0.09847	0.00449	2.68	0.03	1859	45	1844	33	1832	28	1898	83	1859	45
2015TL119-068	0.11721	0.00386	5.38383	0.17301	0.33326	0.0052	0.10652	0.00277	1.41	0.01	1914	35	1882	28	1854	25	2046	51	1914	35
2015TL119-069	0.05974	0.00447	1.0645	0.07843	0.12928	0.00217	0.04073	0.00119	1.18	0.01	594	132	736	39	784	12	807	23	784	12
2015TL119-070	0.05128	0.01023	0.23806	0.0471	0.03368	0.00092	0.01309	0.00075	1.5	0.01	253	345	217	39	214	6	263	15	214	6
2015TL119-071	0.11101	0.00237	4.64251	0.0921	0.30343	0.00311	0.08869	0.00189	2.52	0.03	1816	21	1757	17	1708	15	1718	35	1816	21
2015TL119-072	0.05532	0.03531	0.30454	0.19204	0.03994	0.00404	0.00593	0.00318	3.86	0.04	425	1005	270	149	252	25	120	64	252	25
2015TL119-073	0.05345	0.00439	0.15317	0.01233	0.02079	0.00034	0.00787	0.00033	2.56	0.03	348	153	145	11	133	2	158	7	133	2
2015TL119-074	0.06529	0.00371	1.17679	0.06574	0.13076	0.00165	0.0453	0.00095	1.2	0.01	784	97	790	31	792	9	895	18	792	9
2015TL119-075	0.10949	0.00373	4.84048	0.161	0.32075	0.00484	0.09123	0.00313	2.22	0.02	1791	39	1792	28	1793	24	1765	58	1791	39
2015TL119-076	0.06842	0.01109	1.14412	0.18342	0.12132	0.00416	0.0367	0.00191	0.76	0.01	881	285	774	87	738	24	729	37	738	24
2015TL119-077	0.05213	0.01682	0.24304	0.07816	0.03382	0.00095	0.0114	0.00087	1.36	0.01	291	534	221	64	214	6	229	17	214	6
2015TL119-078	0.09958	0.00191	4.34323	0.07612	0.31644	0.00283	0.09467	0.00132	1.64	0.02	1616	20	1702	14	1772	14	1828	24	1616	20
2015TL119-079	0.11115	0.00189	5.32697	0.08065	0.34773	0.00302	0.10765	0.00136	1.58	0.02	1818	15	1873	13	1924	14	2067	25	1818	15
2015TL119-080	0.10804	0.00252	4.60629	0.10124	0.30934	0.0034	0.10402	0.00253	2.95	0.03	1767	24	1750	18	1737	17	2000	46	1767	24
2015TL119-081	0.04964	0.00485	0.14571	0.01401	0.0213	0.00038	0.00754	0.00024	1.2	0.01	178	183	138	12	136	2	152	5	136	2
2015TL119-082	0.05418	0.00259	0.23505	0.01088	0.03148	0.00035	0.01106	0.00031	2.67	0.03	379	84	214	9	200	2	222	6	200	2
2015TL119-083	0.12951	0.00241	6.72643	0.11469	0.37682	0.00373	0.0996	0.00151	1.37	0.01	2091	17	2076	15	2061	17	1919	28	2091	17
2015TL119-084	0.07313	0.00945	1.5441	0.19785	0.1532	0.00386	0.05254	0.00276	1.3	0.01	1018	224	948	79	919	22	1035	53	919	22
2015TL119-085	0.06046	0.0142	0.62076	0.14447	0.0745	0.00279	0.01215	0.00132	0.78	0.01	620	425	490	91	463	17	244	26	463	17
2015TL119-086	0.08262	0.00251	2.51499	0.07299	0.22087	0.00255	0.06522	0.00312	7.37	0.07	1260	39	1276	21	1286	13	1277	59	1260	39
2015TL119-087	0.15297	0.00625	9.39782	0.3864	0.44575	0.0097	0.12754	0.00436	1.1	0.01	2379	41	2378	38	2376	43	2426	78	2379	41
2015TL119-088	0.04928	0.02721	0.21324	0.11738	0.03139	0.00146	0.01396	0.00134	1.36	0.01	161	886	196	98	199	9	280	27	199	9
2015TL119-089	0.05572	0.01556	0.45914	0.12784	0.05978	0.00134	0.02358	0.00135	1.44	0.01	441	497	384	89	374	8	471	27	374	8
2015TL119-090	0.06327	0.00672	0.85924	0.08999	0.09853	0.00224	0.03181	0.00109	0.87	0.01	717	187	630	49	606	13	633	21	606	13
2015TL119-091	0.04886	0.00613	0.08906	0.01104	0.01322	0.00026	0.0043	0.00031	3.2	0.03	141	239	87	10	85	2	87	6	85	2
2015TL119-092	0.11051	0.00226	4.9104	0.09276	0.32239	0.00321	0.1294	0.00295	3.93	0.04	1808	20	1804	16	1801	16	2460	53	1808	20
2015TL119-093	0.05283	0.02735	0.12947	0.06677	0.01778	0.00084	0.00509	0.0004	0.61	0.01	322	872	124	60	114	5	103	8	114	5
2015TL119-094	0.04985	0.05254	0.13567	0.14276	0.01975	0.00123	0.01167	0.00145	1.84	0.02	188	1245	129	128	126	8	235	29	126	8
2015TL119-095	0.05027	0.00778	0.15911	0.02448	0.02297	0.00039	0.00934	0.00035	1.63	0.02	207	290	150	21	146	2	188	7	146	2
2015TL119-096	0.0683	0.01083	1.17241	0.18306	0.12454	0.00449	0.01524	0.00444	3.87	0.04	878	272	788	86	757	26	306	88	757	26
2015TL119-097	0.0613	0.01214	0.74852	0.14675	0.08859	0.00283	-0.0344	0.00791	10.98	0.11	650	377	567	85	547	17	-708	166	547	17
2015TL119-098	0.06602	0.00937	1.03796	0.14627	0.11408	0.00243	0.04115	0.00179	1.21	0.01	807	268	723	73	696	14	815	35	696	14
2015TL119-099	0.14196	0.00244	8.05236	0.12488	0.41154	0.00395	0.15672	0.00198	1.31	0.01	2251	14	2237	14	2222	18	2943	35	2251	14
2015TL119-100	0.05617	0.00471	0.60183	0.04969	0.07774	0.0013	0.03269	0.00125	2.29	0.02	459	155	478	31	483	8	650	24	483	8
2016TL16
2016TL16-001	0.09045	0.0033	3.13613	0.10619	0.25146	0.00343	0.07421	0.0009	1.64	0.02	1435	71	1442	26	1446	18	1447	17	1435	71
2016TL16-002	0.05892	0.00203	0.57017	0.01872	0.07019	0.00069	0.02283	0.00031	0.84	0.01	564	54	458	12	437	4	456	6	437	4
2016TL16-003	0.04807	0.00139	0.10283	0.00279	0.01552	0.00012	0.00522	9e-05	3.09	0.03	103	49	99	3	99.3	0.8	105	2	99.3	0.8
2016TL16-004	0.15093	0.00199	7.1861	0.08135	0.34532	0.00232	0.09676	0.00065	1.51	0.02	2356	23	2135	10	1912	11	1867	12	2356	23
2016TL16-005	0.05013	0.00112	0.24745	0.00501	0.03581	0.00025	0.01235	0.00016	2.68	0.03	201	34	225	4	227	2	248	3	227	2
2016TL16-006	0.10069	0.00121	4.0542	0.0345	0.29205	0.00181	0.08915	0.00056	1.13	0.01	1637	8	1645	7	1652	9	1726	10	1637	8
2016TL16-007	0.05193	0.00174	0.17927	0.0057	0.02504	0.00022	0.00794	0.00012	1.39	0.01	282	57	167	5	159	1	160	2	159	1
2016TL16-008	0.06481	0.00093	1.139	0.01301	0.12748	0.0008	0.04097	0.0004	3.04	0.03	768	14	772	6	773	5	812	8	773	5
2016TL16-009	0.04831	0.00115	0.27183	0.00594	0.04081	0.0003	0.01362	0.00024	3.94	0.04	114	38	244	5	258	2	273	5	258	2
2016TL16-010	0.05167	0.00132	0.21164	0.00502	0.02971	0.00022	0.01012	0.00013	1.73	0.02	271	41	195	4	189	1	204	3	189	1
2016TL16-011	0.07488	0.00152	1.85331	0.03399	0.17952	0.00143	0.05569	0.00065	1.26	0.01	1065	24	1065	12	1064	8	1095	12	1065	24
2016TL16-012	0.05161	0.00206	0.24699	0.00947	0.03471	0.00034	0.01153	0.00023	1.78	0.02	268	70	224	8	220	2	232	5	220	2
2016TL16-013	0.04697	0.00132	0.19929	0.00524	0.03078	0.00023	0.01048	0.00023	4.63	0.05	48	45	185	4	195	1	211	5	195	1
2016TL16-014	0.10735	0.00151	4.68411	0.05272	0.31649	0.00223	0.09636	0.00101	1.92	0.02	1755	11	1764	9	1773	11	1859	19	1755	11
2016TL16-015	0.05588	0.00109	0.68053	0.01177	0.08834	0.00061	0.0283	0.00025	1.19	0.01	448	26	527	7	546	4	564	5	546	4
2016TL16-016	0.07575	0.00291	0.40915	0.0151	0.03918	0.00037	0.01104	0.00024	1.84	0.02	1088	59	348	11	248	2	222	5	248	2
2016TL16-017	0.06765	0.00188	1.38035	0.03607	0.148	0.00138	0.04857	0.00081	1.63	0.02	858	39	881	15	890	8	959	16	890	8
2016TL16-018	0.04807	0.00172	0.04779	0.00163	0.00721	6e-05	0.00239	4e-05	1.53	0.02	103	63	47	2	46.3	0.4	48.2	0.8	46.3	0.4
2016TL16-019	0.06625	0.00163	1.28709	0.02943	0.14092	0.00119	0.04376	0.0005	0.93	0.01	814	34	840	13	850	7	866	10	850	7
2016TL16-020	0.11485	0.00139	5.85601	0.05159	0.36984	0.00238	0.11608	0.00235	15.39	0.15	1878	8	1955	8	2029	11	2220	43	1878	8
2016TL16-021	0.05115	0.00193	0.28446	0.01032	0.04034	0.00037	0.01294	0.00028	2.27	0.02	248	67	254	8	255	2	260	6	255	2
2016TL16-022	0.06134	0.01069	0.78134	0.13547	0.0924	0.00202	0.03243	0.00102	0.65	0.01	651	349	586	77	570	12	645	20	570	12
2016TL16-023	0.06253	0.00285	0.7232	0.03197	0.0839	0.00098	0.04616	0.00259	8.21	0.08	692	74	553	19	519	6	912	50	519	6
2016TL16-024	0.07678	0.00116	2.05306	0.02545	0.19396	0.00131	0.06013	0.00091	5.22	0.05	1115	14	1133	8	1143	7	1180	17	1115	14
2016TL16-025	0.05548	0.00124	0.69977	0.01423	0.09149	0.00068	0.0296	0.00029	1.07	0.01	432	32	539	9	564	4	590	6	564	4
2016TL16-026	0.04925	0.00268	0.28028	0.01484	0.04128	0.00049	0.01354	0.00037	1.96	0.02	160	99	251	12	261	3	272	7	261	3
2016TL16-027	0.1036	0.00196	4.31569	0.07387	0.30214	0.00242	0.08791	0.00066	2.87	0.03	1690	36	1696	14	1702	12	1703	12	1690	36
2016TL16-028	0.11438	0.0015	5.63462	0.05728	0.35734	0.00245	0.11685	0.00179	5.79	0.06	1870	9	1921	9	1970	12	2234	32	1870	9
2016TL16-029	0.14662	0.00179	9.12821	0.08257	0.45163	0.00307	0.14171	0.0012	1.55	0.02	2307	7	2351	8	2402	14	2679	21	2307	7
2016TL16-030	0.05567	0.00147	0.59787	0.01473	0.07791	0.00064	0.025	0.00029	1.05	0.01	439	40	476	9	484	4	499	6	484	4
2016TL16-031	0.05513	0.00123	0.4514	0.00918	0.05939	0.00043	0.02177	0.00024	1.57	0.02	417	32	378	6	372	3	435	5	372	3
2016TL16-032	0.05582	0.00183	0.61194	0.01911	0.07952	0.00073	0.02601	0.00036	1.06	0.01	445	53	485	12	493	4	519	7	493	4
2016TL16-033	0.05307	0.00358	0.44221	0.02926	0.06044	0.00085	0.01959	0.00059	1.52	0.02	332	125	372	21	378	5	392	12	378	5
2016TL16-034	0.06677	0.002	1.21313	0.03438	0.1318	0.00125	0.04411	0.00056	0.88	0.01	831	43	807	16	798	7	872	11	798	7
2016TL16-035	0.05087	0.00171	0.28435	0.0091	0.04055	0.00035	0.0132	0.00051	7.2	0.07	235	58	254	7	256	2	265	10	256	2
2016TL16-036	0.16644	0.00243	12.2054	0.15304	0.53196	0.00464	0.16093	0.00263	2.44	0.02	2522	10	2620	12	2750	20	3016	46	2522	10
2016TL16-037	0.12922	0.00163	6.84745	0.06524	0.38439	0.00261	0.12067	0.00103	1.54	0.02	2087	8	2092	8	2097	12	2303	19	2087	8
2016TL16-038	0.11758	0.00144	6.19336	0.05566	0.3821	0.00249	0.12101	0.00126	3.28	0.03	1920	8	2004	8	2086	12	2309	23	1920	8
2016TL16-039	0.05779	0.00124	0.70524	0.0137	0.08853	0.00066	0.02824	0.00033	1.57	0.02	522	29	542	8	547	4	563	6	547	4
2016TL16-040	0.05293	0.00414	0.12684	0.00974	0.01738	0.00023	0.00694	0.00033	3.44	0.03	326	151	121	9	111	1	140	7	111	1
2016TL16-041	0.10487	0.00136	4.158	0.04612	0.28756	0.00191	0.08356	0.00054	5.58	0.06	1712	24	1666	9	1629	10	1622	10	1712	24
2016TL16-042	0.04887	0.00125	0.25929	0.00618	0.03849	0.00029	0.01244	0.00096	39.65	0.4	142	42	234	5	243	2	250	19	243	2
2016TL16-043	0.05118	0.00278	0.49392	0.02623	0.07001	0.00079	0.02315	0.00046	1.11	0.01	249	102	408	18	436	5	463	9	436	5
2016TL16-044	0.06745	0.00356	1.28248	0.06593	0.13794	0.00206	0.04704	0.00088	0.63	0.01	852	82	838	29	833	12	929	17	833	12
2016TL16-045	0.06081	0.00159	0.84778	0.02061	0.10114	0.00085	0.03493	0.00031	0.52	0.01	633	38	623	11	621	5	694	6	621	5
2016TL16-046	0.05929	0.0021	0.73462	0.02496	0.08989	0.00089	0.0316	0.00032	0.44	0.01	578	57	559	15	555	5	629	6	555	5
2016TL16-047	0.06653	0.00402	1.52093	0.09026	0.16585	0.00249	0.05284	0.00139	1.07	0.01	823	99	939	36	989	14	1041	27	989	14
2016TL16-048	0.05509	0.00287	0.303	0.01534	0.0399	0.00048	0.01394	0.00038	1.92	0.02	416	92	269	12	252	3	280	8	252	3
2016TL16-049	0.07379	0.00478	1.7114	0.10905	0.16825	0.00282	0.05772	0.00244	1.92	0.02	1036	102	1013	41	1002	16	1134	47	1036	102
2016TL16-050	0.07056	0.00196	1.60811	0.042	0.16534	0.00157	0.06047	0.00093	1.45	0.01	945	38	973	16	986	9	1187	18	986	9
2016TL16-051	0.05221	0.00153	0.274	0.00756	0.03807	0.00032	0.01373	0.00021	1.91	0.02	295	48	246	6	241	2	276	4	241	2
2016TL16-052	0.04692	0.0024	0.04593	0.00228	0.0071	8e-05	0.00244	7e-05	2.74	0.03	45	86	46	2	45.6	0.5	49	1	45.6	0.5
2016TL16-053	0.15533	0.00507	9.99471	0.32667	0.4668	0.00851	0.17075	0.02322	13.91	0.14	2405	31	2434	30	2470	37	3186	401	2405	31
2016TL16-054	0.07437	0.00201	1.98659	0.05044	0.19379	0.00192	0.06147	0.00102	1.38	0.01	1052	35	1111	17	1142	10	1206	19	1052	35
2016TL16-055	0.05287	0.00212	0.5109	0.01974	0.07011	0.0007	0.02349	0.00041	1.36	0.01	323	70	419	13	437	4	469	8	437	4
2016TL16-056	0.11099	0.00151	5.45007	0.05935	0.35622	0.00251	0.10967	0.00135	2.87	0.03	1816	10	1893	9	1964	12	2103	25	1816	10
2016TL16-057	0.05142	0.00207	0.26703	0.01036	0.03767	0.00037	0.01336	0.00032	2.63	0.03	260	71	240	8	238	2	268	6	238	2
2016TL16-058	0.05026	0.00304	0.12825	0.00757	0.01851	0.00023	0.00708	0.00024	2.79	0.03	207	113	123	7	118	1	143	5	118	1
2016TL16-059	0.07351	0.00167	1.89779	0.03977	0.1873	0.00159	0.0618	0.00078	1.22	0.01	1028	29	1080	14	1107	9	1212	15	1028	29
2016TL16-060	0.10597	0.00132	4.41193	0.04696	0.30194	0.00193	0.08765	0.00054	3.14	0.03	1731	23	1715	9	1701	10	1698	10	1731	23
2016TL16-061	0.06969	0.0036	1.46043	0.07375	0.15202	0.00221	0.05354	0.00197	2.41	0.02	919	80	914	30	912	12	1054	38	912	12
2016TL16-062	0.04694	0.00903	0.0507	0.00968	0.00783	0.00017	0.00306	0.00013	0.97	0.01	46	306	50	9	50	1	62	3	50	1
2016TL16-063	0.05773	0.00136	0.63589	0.01372	0.07991	0.00062	0.03151	0.00034	1.3	0.01	520	34	500	9	496	4	627	7	496	4
2016TL16-064	0.07273	0.00144	1.65459	0.02943	0.16505	0.00128	0.05605	0.00082	2.43	0.02	1006	24	991	11	985	7	1102	16	985	7
2016TL16-065	0.05207	0.0488	0.22444	0.20816	0.03127	0.00472	0.00194	0.00275	0.82	0.01	288	1120	206	173	198	30	39	55	198	30
2016TL16-066	0.11295	0.00148	5.32453	0.05445	0.342	0.00233	0.10776	0.00273	14.27	0.14	1847	9	1873	9	1896	11	2069	50	1847	9
2016TL16-067	0.07648	0.0015	1.59746	0.02802	0.15154	0.00118	0.0206	0.00039	1.89	0.02	1108	23	969	11	910	7	412	8	910	7
2016TL16-068	0.11325	0.01297	5.11794	0.58462	0.32786	0.0122	0.12255	0.00895	1.27	0.01	1852	154	1839	97	1828	59	2337	161	1852	154
2016TL16-069	0.11202	0.00145	5.39361	0.05413	0.34931	0.00237	0.11005	0.00112	2.32	0.02	1832	9	1884	9	1931	11	2110	20	1832	9
2016TL16-070	0.07467	0.00209	1.90567	0.05033	0.18515	0.00186	0.0512	0.00125	2.53	0.03	1060	37	1083	18	1095	10	1009	24	1060	37
2016TL16-071	0.04952	0.00217	0.28232	0.01198	0.04136	0.00042	0.01379	0.00036	2.51	0.03	173	80	252	9	261	3	277	7	261	3
2016TL16-072	0.08819	0.00404	3.11014	0.1396	0.25585	0.00411	0.08327	0.00283	1.78	0.02	1387	61	1435	34	1469	21	1617	53	1387	61
2016TL16-073	0.05104	0.01609	0.18378	0.0578	0.02612	0.00058	0.01045	0.00044	0.93	0.01	243	516	171	50	166	4	210	9	166	4
2016TL16-074	0.16066	0.002	11.1687	0.10673	0.50435	0.00362	0.15052	0.00162	2	0.02	2463	8	2537	9	2632	16	2834	28	2463	8
2016TL16-075	0.07249	0.00428	1.64464	0.09533	0.1646	0.00266	0.05863	0.00123	0.68	0.01	1000	92	987	37	982	15	1152	23	982	15
2016TL16-076	0.05233	0.0033	0.29644	0.0183	0.0411	0.00054	0.01446	0.00053	2.57	0.03	300	118	264	14	260	3	290	11	260	3
2016TL16-077	0.06099	0.00287	0.72634	0.03314	0.08639	0.00109	0.03017	0.00059	0.96	0.01	639	76	554	19	534	6	601	12	534	6
2016TL16-078	0.07626	0.0036	2.11954	0.09798	0.20165	0.00262	0.06018	0.0018	1.43	0.01	1102	72	1155	32	1184	14	1181	34	1102	72
2016TL16-079	0.09577	0.0027	3.97256	0.10695	0.30092	0.00337	0.0916	0.00182	1.33	0.01	1543	34	1629	22	1696	17	1771	34	1543	34
2016TL16-080	0.06201	0.00388	1.22354	0.07526	0.14314	0.00216	0.04561	0.00091	0.64	0.01	674	106	811	34	862	12	901	18	862	12
2016TL16-081	0.05068	0.0016	0.30736	0.0092	0.04399	0.00037	0.01715	0.00058	8.26	0.08	226	54	272	7	278	2	344	12	278	2
2016TL16-082	0.07421	0.00278	1.8102	0.06535	0.17696	0.00216	0.05609	0.00138	1.62	0.02	1047	53	1049	24	1050	12	1103	26	1047	53
2016TL16-083	0.05887	0.00216	0.80734	0.0284	0.09949	0.001	0.03223	0.00122	5.05	0.05	562	59	601	16	611	6	641	24	611	6
2016TL16-084	0.14152	0.00297	8.00135	0.14853	0.41004	0.00404	0.11562	0.00107	2.43	0.02	2246	37	2231	17	2215	18	2211	19	2246	37
2016TL16-085	0.0509	0.00233	0.31026	0.01372	0.04423	0.00049	0.01492	0.00042	2.52	0.03	236	82	274	11	279	3	299	8	279	3
2016TL16-086	0.06384	0.00195	1.25222	0.03631	0.14231	0.00139	0.04517	0.00065	1	0.01	736	45	824	16	858	8	893	13	858	8
2016TL16-087	0.16597	0.00317	11.3365	0.20453	0.49554	0.00574	0.13347	0.0021	0.9	0.01	2517	16	2551	17	2595	25	2532	37	2517	16
2016TL16-088	0.06208	0.00262	0.75356	0.0307	0.08807	0.00103	0.03646	0.00136	4.6	0.05	677	67	570	18	544	6	724	27	544	6
2016TL16-089	0.05639	0.00437	0.75832	0.05794	0.09757	0.00155	0.02912	0.0008	0.91	0.01	468	142	573	33	600	9	580	16	600	9
2016TL16-090	0.05129	0.00234	0.28691	0.01266	0.04058	0.00042	0.01376	0.00033	2.06	0.02	254	83	256	10	256	3	276	7	256	3
2016TL16-091	0.06466	0.00197	0.81539	0.02348	0.09148	0.00085	0.03271	0.00053	1.47	0.01	763	45	605	13	564	5	651	10	564	5
2016TL16-092	0.04987	0.00295	0.27811	0.01612	0.04046	0.00047	0.01298	0.00037	1.85	0.02	189	111	249	13	256	3	261	7	256	3
2016TL16-093	0.07255	0.00171	1.82174	0.03984	0.18216	0.00158	0.05835	0.00073	1.11	0.01	1001	30	1053	14	1079	9	1146	14	1001	30
2016TL16-094	0.06002	0.00319	0.64157	0.03313	0.07755	0.00103	0.04702	0.00125	2.5	0.02	604	89	503	20	481	6	929	24	481	6
2016TL16-095	0.08111	0.00293	2.4955	0.08707	0.22319	0.00267	0.06981	0.00132	0.89	0.01	1224	50	1271	25	1299	14	1364	25	1224	50
2016TL16-096	0.0501	0.00354	0.39948	0.02773	0.05785	0.00081	0.02054	0.00058	1.47	0.01	200	132	341	20	363	5	411	11	363	5
2016TL16-097	0.06928	0.00397	1.43598	0.08051	0.15037	0.00248	0.04744	0.00232	2.67	0.03	907	88	904	34	903	14	937	45	903	14
2016TL16-098	0.06437	0.00247	1.0214	0.0378	0.11512	0.00128	0.03561	0.00111	2.95	0.03	754	59	715	19	702	7	707	22	702	7
2016TL16-099	0.04743	0.00927	0.04472	0.00869	0.00684	0.00015	0.0024	0.00013	1.37	0.01	71	316	44	8	43.9	1	48	3	43.9	1
2016TL16-100	0.05561	0.00262	0.62274	0.02849	0.08124	0.00093	0.02727	0.0006	1.42	0.01	437	82	492	18	504	6	544	12	504	6
2016TL17
2016TL17-001	0.07706	0.01285	0.33844	0.05541	0.03185	0.001	0.00956	0.00021	1.72	0.02	1123	359	296	42	202	6	192	4	202	6
2016TL17-002	0.07899	0.00233	2.17738	0.06071	0.19992	0.00215	0.07056	0.00094	0.75	0.01	1172	38	1174	19	1175	12	1378	18	1172	38
2016TL17-003	0.07604	0.00216	1.97092	0.05283	0.18799	0.00193	0.0692	0.00156	2.58	0.03	1096	37	1106	18	1110	10	1352	29	1096	37
2016TL17-004	0.05553	0.00849	0.85016	0.129	0.11104	0.00266	0.04447	0.00174	0.97	0.01	434	298	625	71	679	15	879	34	679	15
2016TL17-005	0.06394	0.00682	0.78235	0.08183	0.08874	0.00209	0.01283	0.00853	25.41	0.25	740	184	587	47	548	12	258	170	548	12
2016TL17-006	0.10723	0.00136	4.94361	0.04583	0.3344	0.0021	0.12263	0.00113	2.68	0.03	1753	8	1810	8	1860	10	2338	20	1753	8
2016TL17-007	0.05008	0.02636	0.13065	0.06847	0.01892	0.00094	0.00638	0.00076	0.99	0.01	199	856	125	61	121	6	129	15	121	6
2016TL17-008	0.06301	0.0034	0.98132	0.05164	0.11297	0.00158	0.0443	0.00164	2.96	0.03	709	88	694	26	690	9	876	32	690	9
2016TL17-009	0.05434	0.00519	0.45741	0.04307	0.06105	0.00106	0.04624	0.00253	5.65	0.06	385	181	382	30	382	6	914	49	382	6
2016TL17-010	0.06075	0.00272	0.84999	0.0368	0.1015	0.00125	0.03566	0.0009	1.8	0.02	630	72	625	20	623	7	708	18	623	7
2016TL17-011	0.05655	0.00353	0.50585	0.03088	0.06489	0.00088	0.01409	0.00126	5.24	0.05	474	112	416	21	405	5	283	25	405	5
2016TL17-012	0.07831	0.00343	2.25174	0.0961	0.20857	0.00299	0.07059	0.00192	1.48	0.01	1155	62	1197	30	1221	16	1379	36	1155	62
2016TL17-013	0.09073	0.00566	2.93773	0.18016	0.23489	0.00438	0.02089	0.00433	2.92	0.03	1441	88	1392	46	1360	23	418	86	1441	88
2016TL17-014	0.07672	0.00217	1.84478	0.04921	0.17444	0.00175	0.06141	0.00155	3.23	0.03	1114	37	1062	18	1037	10	1205	30	1114	37
2016TL17-015	0.08736	0.0019	2.85113	0.05679	0.23676	0.00211	0.07942	0.00103	1.19	0.01	1368	25	1369	15	1370	11	1545	19	1368	25
2016TL17-016	0.07151	0.00338	1.61192	0.07404	0.16352	0.00237	0.04426	0.00177	2.5	0.02	972	70	975	29	976	13	875	34	976	13
2016TL17-017	0.07127	0.00109	1.57816	0.01981	0.16064	0.00104	0.05294	0.00079	5.63	0.06	965	15	962	8	960	6	1043	15	960	6
2016TL17-018	0.08924	0.00431	2.99337	0.13846	0.24327	0.00339	0.07189	0.00082	1.44	0.01	1409	95	1406	35	1404	18	1403	15	1409	95
2016TL17-019	0.05124	0.00371	0.20669	0.01471	0.02927	0.00034	0.00916	0.00094	8.43	0.08	252	141	191	12	186	2	184	19	186	2
2016TL17-020	0.05219	0.00295	0.32258	0.01775	0.04485	0.00055	0.0166	0.00035	1.18	0.01	294	104	284	14	283	3	333	7	283	3
2016TL17-021	0.05791	0.00306	0.78301	0.04028	0.0981	0.00131	0.03707	0.00062	0.68	0.01	526	90	587	23	603	8	736	12	603	8
2016TL17-022	0.05777	0.0052	0.64018	0.05674	0.0804	0.00152	0.02898	0.0009	1	0.01	521	163	502	35	499	9	577	18	499	9
2016TL17-023	0.09135	0.00134	2.90543	0.03454	0.23076	0.00157	0.1107	0.00107	2.27	0.02	1454	13	1383	9	1338	8	2122	19	1454	13
2016TL17-024	0.05807	0.00175	0.79828	0.02277	0.09975	0.0009	0.03918	0.00056	1.38	0.01	532	47	596	13	613	5	777	11	613	5
2016TL17-025	0.05005	0.00136	0.19923	0.00504	0.02888	0.00023	0.01086	0.0001	0.77	0.01	197	44	184	4	184	1	218	2	184	1
2016TL17-026	0.14591	0.00244	4.82272	0.06879	0.23984	0.002	0.06921	0.00101	1.72	0.02	2299	13	1789	12	1386	10	1353	19	2299	13
2016TL17-027	0.15853	0.00201	11.0851	0.10684	0.50741	0.00361	0.16128	0.00159	1.65	0.02	2440	8	2530	9	2646	15	3022	28	2440	8
2016TL17-028	0.11083	0.00268	4.76115	0.1054	0.31157	0.003	0.09003	0.00079	2.17	0.02	1813	45	1778	19	1748	15	1742	15	1813	45
2016TL17-029	0.17974	0.00401	12.3329	0.23884	0.49764	0.00552	0.13711	0.00146	1.86	0.02	2650	38	2630	18	2604	24	2597	26	2650	38
2016TL17-030	0.05213	0.00528	0.27598	0.02759	0.03842	0.00063	0.01422	0.0007	2.39	0.02	291	196	247	22	243	4	285	14	243	4
2016TL19
2016TL19-001	0.05631	0.00348	0.39626	0.02409	0.05102	0.00054	0.01715	0.00037	1.36	0.01	465	117	339	18	321	3	344	7	321	3
2016TL19-002	0.16221	0.00181	10.4366	0.07627	0.4665	0.00286	0.13343	0.00083	1.25	0.01	2479	6	2474	7	2468	13	2532	15	2479	6
2016TL19-003	0.05955	0.00084	0.82654	0.00919	0.10063	0.00061	0.03392	0.00038	5.41	0.05	587	14	612	5	618	4	674	7	618	4
2016TL19-004	0.07702	0.00162	2.16823	0.04149	0.20411	0.00171	0.06422	0.00068	0.89	0.01	1122	25	1171	13	1197	9	1258	13	1122	25
2016TL19-005	0.06451	0.00165	1.24755	0.0297	0.14021	0.00121	0.04527	0.00065	1.51	0.02	758	36	822	13	846	7	895	13	846	7
2016TL19-006	0.05429	0.00169	0.39573	0.01161	0.05285	0.00046	0.0177	0.00021	0.88	0.01	383	50	339	8	332	3	355	4	332	3
2016TL19-007	0.1334	0.00154	7.45175	0.05864	0.40503	0.00252	0.12587	0.00119	3.9	0.04	2143	6	2167	7	2192	12	2396	21	2143	6
2016TL19-008	0.04961	0.00667	0.12651	0.01687	0.01849	0.00031	0.00657	0.00021	1.01	0.01	177	260	121	15	118	2	132	4	118	2
2016TL19-009	0.06045	0.00122	0.78742	0.01416	0.09445	0.00068	0.03152	0.00024	0.66	0.01	620	26	590	8	582	4	627	5	582	4
2016TL19-010	0.05089	0.0061	0.13883	0.01655	0.01978	0.00023	0.00691	0.00013	0.91	0.01	236	245	132	15	126	1	139	3	126	1
2016TL19-011	0.11398	0.00173	5.27667	0.06652	0.33568	0.00253	0.09021	0.00085	1.01	0.01	1864	12	1865	11	1866	12	1746	16	1864	12
2016TL19-012	0.06052	0.00171	0.83843	0.0222	0.10046	0.00086	0.03502	0.00042	1.05	0.01	622	42	618	12	617	5	696	8	617	5
2016TL19-013	0.17048	0.00432	10.6992	0.34412	0.45507	0.01131	0.05481	0.00253	1.52	0.02	2562	25	2497	30	2418	50	1079	48	2562	25
2016TL19-014	0.16613	0.00185	10.9425	0.08025	0.47762	0.00295	0.14736	0.00089	1.13	0.01	2519	6	2518	7	2517	13	2778	16	2519	6
2016TL19-015	0.04919	0.02078	0.14915	0.06279	0.02199	0.0008	0.00762	0.00074	1.13	0.01	157	662	141	55	140	5	153	15	140	5
2016TL19-016	0.07079	0.00149	1.63666	0.03109	0.16765	0.00134	0.05524	0.00048	0.66	0.01	951	26	984	12	999	7	1087	9	999	7
2016TL19-017	0.0989	0.00164	4.03839	0.0574	0.29611	0.0023	0.08333	0.00096	1.45	0.01	1603	15	1642	12	1672	11	1618	18	1603	15
2016TL19-018	0.06989	0.00151	1.40559	0.02752	0.14584	0.00117	0.04878	0.00065	1.8	0.02	925	27	891	12	878	7	963	13	878	7
2016TL19-019	0.07463	0.00152	1.79876	0.03297	0.17478	0.00139	0.05963	0.00059	0.97	0.01	1059	24	1045	12	1038	8	1171	11	1059	24
2016TL19-020	0.11482	0.00154	5.28799	0.05487	0.33397	0.00229	0.07235	0.00079	2.01	0.02	1877	10	1867	9	1858	11	1412	15	1877	10
2016TL19-021	0.18924	0.00239	15.0479	0.14775	0.57663	0.00435	0.17529	0.00191	1.78	0.02	2736	8	2818	9	2935	18	3265	33	2736	8
2016TL19-022	0.08265	0.00178	2.38745	0.04689	0.20947	0.00183	0.07348	0.00102	1.58	0.02	1261	25	1239	14	1226	10	1433	19	1261	25
2016TL19-023	0.18236	0.0025	13.1378	0.14721	0.52244	0.00425	0.12388	0.00159	1.61	0.02	2674	9	2690	11	2710	18	2361	29	2674	9
2016TL19-024	0.16862	0.00207	12.3659	0.11385	0.53183	0.00375	0.13579	0.00115	1.18	0.01	2544	7	2633	9	2749	16	2574	20	2544	7
2016TL19-025	0.07567	0.00113	2.08794	0.02536	0.20011	0.00133	0.06713	0.00088	4.51	0.05	1086	14	1145	8	1176	7	1313	17	1086	14
2016TL19-026	0.1478	0.00215	9.5897	0.11641	0.47054	0.00383	0.15941	0.00261	3.28	0.03	2321	10	2396	11	2486	17	2990	46	2321	10
2016TL19-027	0.08767	0.00165	3.08989	0.0516	0.25561	0.00208	0.06767	0.00084	1.33	0.01	1375	20	1430	13	1467	11	1323	16	1375	20
2016TL19-028	0.09156	0.00323	3.54081	0.12127	0.28044	0.00394	0.09426	0.0025	1.68	0.02	1458	44	1536	27	1594	20	1821	46	1458	44
2016TL19-029	0.049	0.00748	0.13525	0.02046	0.02002	0.0004	0.00641	0.00024	0.85	0.01	148	272	129	18	128	3	129	5	128	3
2016TL19-030	0.04896	0.00533	0.1358	0.01461	0.02012	0.00034	0.00635	0.00016	0.67	0.01	146	210	129	13	128	2	128	3	128	2
2016TL19-031	0.10999	0.00188	5.07817	0.07592	0.33485	0.00281	0.10796	0.00182	2.85	0.03	1799	15	1832	13	1862	14	2072	33	1799	15
2016TL19-032	0.05495	0.01479	0.41767	0.112	0.05513	0.00151	0.02074	0.00143	1.31	0.01	410	468	354	80	346	9	415	28	346	9
2016TL19-033	0.07925	0.00114	2.0736	0.02399	0.18977	0.00125	0.06259	0.00056	2.04	0.02	1178	13	1140	8	1120	7	1227	11	1178	13
2016TL19-034	0.11593	0.00389	5.20554	0.17307	0.32567	0.0053	0.08511	0.00466	3.92	0.04	1894	37	1854	28	1817	26	1651	87	1894	37
2016TL19-035	0.08911	0.0098	3.03755	0.33803	0.24723	0.01039	0.06168	0.00913	2.36	0.02	1407	149	1417	85	1424	54	1210	174	1407	149
2016TL19-036	0.16892	0.00349	11.3609	0.22323	0.48777	0.00601	0.14114	0.00249	1.04	0.01	2547	17	2553	18	2561	26	2669	44	2547	17
2016TL19-037	0.05981	0.006	0.65984	0.06561	0.08002	0.0011	0.02903	0.00094	2.46	0.02	597	196	515	40	496	7	578	18	496	7
2016TL19-038	0.04965	0.03462	0.20295	0.14086	0.02965	0.00217	0.00523	0.00072	0.29	0.01	179	1004	188	119	188	14	105	14	188	14
2016TL19-039	0.11786	0.00204	5.63802	0.08598	0.34695	0.00299	0.11144	0.00109	0.76	0.01	1924	15	1922	13	1920	14	2136	20	1924	15
2016TL19-040	0.09751	0.00157	3.83094	0.05238	0.28495	0.00215	0.0677	0.0008	1.51	0.02	1577	15	1599	11	1616	11	1324	15	1577	15
2016TL19-041	0.11803	0.00227	6.03605	0.10535	0.37094	0.00353	0.10874	0.0018	1.73	0.02	1927	18	1981	15	2034	17	2086	33	1927	18
2016TL19-042	0.05773	0.01236	0.66686	0.1416	0.08378	0.00305	0.02459	0.00186	1.07	0.01	520	389	519	86	519	18	491	37	519	18
2016TL19-043	0.0735	0.00284	1.83424	0.06852	0.181	0.00229	0.04162	0.00213	4.71	0.05	1028	55	1058	25	1072	12	824	41	1028	55
2016TL19-044	0.04965	0.00469	0.27541	0.02559	0.04024	0.00069	0.01437	0.00051	1.42	0.01	179	177	247	20	254	4	288	10	254	4
2016TL19-045	0.08283	0.00326	2.43196	0.09257	0.21297	0.00302	0.07811	0.00182	1.3	0.01	1265	52	1252	27	1245	16	1520	34	1265	52
2016TL19-046	0.06317	0.00231	0.93317	0.03295	0.10715	0.00103	0.03289	0.00026	3.16	0.03	714	80	669	17	656	6	654	5	656	6
2016TL19-047	0.17139	0.0041	11.3007	0.2641	0.47826	0.00686	0.08858	0.00285	1.68	0.02	2571	21	2548	22	2520	30	1715	53	2571	21
2016TL19-048	0.11815	0.00275	5.72862	0.12541	0.35168	0.00395	0.09393	0.00198	1.63	0.02	1928	23	1936	19	1943	19	1815	37	1928	23
2016TL19-049	0.05132	0.00592	0.43246	0.04938	0.06112	0.00114	0.01957	0.00161	3.2	0.03	255	223	365	35	382	7	392	32	382	7
2016TL19-050	0.15155	0.00495	9.61561	0.31393	0.46023	0.00828	0.13912	0.00455	1.52	0.02	2363	32	2399	30	2441	37	2633	81	2363	32
2016TL19-051	0.11935	0.00476	5.44752	0.21377	0.33109	0.00577	0.09674	0.00247	0.88	0.01	1947	45	1892	34	1844	28	1866	46	1947	45
2016TL19-052	0.17845	0.00672	11.842	0.39615	0.48129	0.00834	0.1327	0.00216	1.6	0.02	2639	64	2592	31	2533	36	2518	38	2639	64
2016TL19-053	0.06001	0.00602	0.79409	0.07853	0.09598	0.002	0.00939	0.00649	10.08	0.1	604	180	593	44	591	12	189	130	591	12
2016TL19-054	0.08142	0.01118	0.35852	0.04874	0.03194	0.00061	0.00953	0.00011	1.61	0.02	1232	285	311	36	203	4	192	2	203	4
2016TL19-055	0.05712	0.00925	0.33638	0.05372	0.04272	0.00136	0.00566	0.00215	3.43	0.03	496	300	294	41	270	8	114	43	270	8
2016TL19-056	0.11053	0.00354	2.57327	0.07785	0.16888	0.00215	0.01674	0.0008	1.78	0.02	1808	36	1293	22	1006	12	336	16	1808	36
2016TL19-057	0.12603	0.00486	6.88255	0.26308	0.39615	0.00727	0.1356	0.00495	1.78	0.02	2043	42	2096	34	2151	34	2570	88	2043	42
2016TL19-058	0.07497	0.00748	1.61578	0.1586	0.15634	0.00401	0.04119	0.00378	2.41	0.02	1068	157	976	62	936	22	816	73	936	22
2016TL19-059	0.07053	0.01089	1.33503	0.20378	0.13731	0.00531	0.0389	0.00512	2.4	0.02	944	256	861	89	829	30	771	100	829	30
2016TL19-060	0.07489	0.00461	1.58009	0.09506	0.15305	0.00279	0.04909	0.00159	1.16	0.01	1066	92	962	37	918	16	969	31	918	16
2016TL19-061	0.04753	0.00289	0.14311	0.00848	0.02185	0.00028	0.00868	0.00027	2.5	0.02	76	106	136	8	139	2	175	5	139	2
2016TL19-062	0.10301	0.00236	4.45459	0.09477	0.31378	0.00319	0.10204	0.00168	1.38	0.01	1679	24	1723	18	1759	16	1964	31	1679	24
2016TL19-063	0.11965	0.00162	5.72721	0.05984	0.34729	0.00238	0.11859	0.00107	1.61	0.02	1951	10	1935	9	1922	11	2265	19	1951	10
2016TL19-064	0.17212	0.0021	10.4368	0.10363	0.43977	0.0031	0.12167	0.00113	9.29	0.09	2578	21	2474	9	2350	14	2321	20	2578	21
2016TL19-065	0.17242	0.0036	11.372	0.22602	0.47853	0.00599	0.20127	0.00289	0.78	0.01	2581	17	2554	19	2521	26	3707	49	2581	17
2016TL19-066	0.05112	0.00584	0.26189	0.02955	0.03717	0.0007	0.01167	0.00041	0.98	0.01	246	220	236	24	235	4	235	8	235	4
2016TL19-067	0.0828	0.00267	2.3288	0.07184	0.20407	0.00232	0.06138	0.0019	3.04	0.03	1265	42	1221	22	1197	12	1204	36	1265	42
2016TL19-068	0.04916	0.02393	0.12083	0.05857	0.01783	0.00084	0.00421	0.00157	2.18	0.02	155	767	116	53	114	5	85	32	114	5
2016TL19-069	0.09666	0.00218	3.57608	0.07426	0.26841	0.00259	0.08793	0.00173	2.26	0.02	1561	25	1544	16	1533	13	1703	32	1561	25
2016TL19-070	0.07012	0.00346	1.54503	0.07437	0.15985	0.0023	0.05511	0.00152	1.5	0.01	932	75	949	30	956	13	1084	29	956	13
2016TL19-071	0.07452	0.00137	1.6051	0.02583	0.15625	0.00114	0.05684	0.00065	1.86	0.02	1056	21	972	10	936	6	1117	12	936	6
2016TL19-072	0.104	0.00374	4.25603	0.14883	0.29689	0.00434	0.08858	0.00146	0.52	0.01	1697	43	1685	29	1676	22	1715	27	1697	43
2016TL19-073	0.06521	0.00157	1.16249	0.02574	0.12932	0.00105	0.04425	0.00064	1.84	0.02	781	33	783	12	784	6	875	12	784	6
2016TL19-074	0.04901	0.00549	0.20622	0.02276	0.03053	0.00058	0.01309	0.00099	4.64	0.05	148	212	190	19	194	4	263	20	194	4
2016TL19-075	0.05826	0.00406	0.41615	0.02855	0.05182	0.00063	0.01603	0.00051	1.83	0.02	540	130	353	20	326	4	321	10	326	4
2016TL19-076	0.04858	0.00954	0.14954	0.02909	0.02233	0.00062	0.00895	0.00042	0.92	0.01	128	315	142	26	142	4	180	8	142	4
2016TL19-077	0.15671	0.00316	9.33048	0.16352	0.43182	0.00429	0.12056	0.00117	3.04	0.03	2420	35	2371	16	2314	19	2301	21	2420	35
2016TL19-078	0.14831	0.00285	4.0343	0.06838	0.19734	0.0018	0.14361	0.00192	1.93	0.02	2327	17	1641	14	1161	10	2712	34	2327	17
2016TL19-079	0.04896	0.00919	0.14941	0.02774	0.02214	0.00064	0.00748	0.00048	1.29	0.01	146	303	141	25	141	4	151	10	141	4
2016TL19-080	0.04828	0.00529	0.13786	0.01492	0.02072	0.00034	0.00745	0.00021	0.92	0.01	113	208	131	13	132	2	150	4	132	2
2016TL19-081	0.04915	0.00309	0.15153	0.00928	0.02236	0.0003	0.00859	0.0002	1.13	0.01	155	113	143	8	143	2	173	4	143	2
2016TL19-082	0.10664	0.00235	4.72214	0.09673	0.32124	0.00329	0.09542	0.0022	2.57	0.03	1743	23	1771	17	1796	16	1842	41	1743	23
2016TL19-083	0.14615	0.00468	9.03027	0.28768	0.44824	0.00778	0.12131	0.00218	0.44	0.01	2301	31	2341	29	2387	35	2314	39	2301	31
2016TL19-084	0.04642	0.00368	0.12759	0.00996	0.01994	0.00026	0.00754	0.00016	0.87	0.01	19	147	122	9	127	2	152	3	127	2
2016TL19-085	0.0509	0.0056	0.14579	0.01584	0.02078	0.00035	0.00745	0.00023	0.94	0.01	236	214	138	14	133	2	150	5	133	2
2016TL19-086	0.11127	0.00194	4.56494	0.06996	0.29756	0.0025	0.08594	0.0007	21.49	0.21	1820	32	1743	13	1679	12	1667	13	1820	32
2016TL19-087	0.05985	0.00299	0.82946	0.04024	0.10054	0.00131	0.03566	0.00065	0.79	0.01	598	83	613	22	618	8	708	13	618	8
2016TL19-088	0.0486	0.00531	0.13732	0.0148	0.0205	0.00036	0.0076	0.00024	1.05	0.01	129	209	131	13	131	2	153	5	131	2
2016TL19-089	0.10625	0.00166	5.29847	0.07047	0.36179	0.00283	0.11837	0.00175	2.74	0.03	1736	13	1869	11	1991	13	2261	32	1736	13
2016TL19-090	0.05425	0.0016	0.71037	0.01973	0.095	0.00083	0.03061	0.00106	7.11	0.07	381	47	545	12	585	5	609	21	585	5
2016TL19-091	0.05009	0.00376	0.13434	0.00989	0.01946	0.00028	0.00664	0.00023	1.72	0.02	199	140	128	9	124	2	134	5	124	2
2016TL19-092	0.04779	0.00715	0.12751	0.01891	0.01936	0.00039	0.00654	0.00023	0.81	0.01	89	260	122	17	124	2	132	5	124	2
2016TL19-093	0.05104	0.00518	0.14918	0.01494	0.0212	0.00034	0.00769	0.00025	1.06	0.01	243	197	141	13	135	2	155	5	135	2
2016TL19-094	0.06948	0.00222	1.54002	0.04693	0.16081	0.00172	0.05101	0.00132	2.51	0.03	913	45	947	19	961	10	1006	25	961	10
2016TL19-095	0.06025	0.00343	0.59973	0.0334	0.07222	0.00084	0.02584	0.00043	0.73	0.01	613	101	477	21	450	5	516	8	450	5
2016TL19-096	0.06848	0.00136	1.57771	0.02816	0.16716	0.00129	0.05464	0.00094	3.33	0.03	883	24	961	11	996	7	1075	18	996	7
2016TL19-097	0.05729	0.0031	0.76319	0.04031	0.09667	0.00133	0.0345	0.00081	1.13	0.01	503	92	576	23	595	8	686	16	595	8
2016TL19-098	0.07106	0.00312	1.65994	0.07069	0.1695	0.00232	0.06256	0.00175	1.76	0.02	959	65	993	27	1009	13	1227	33	959	65
2016TL19-099	0.06808	0.00211	1.29649	0.03809	0.13819	0.0014	0.04311	0.00064	0.89	0.01	871	44	844	17	834	8	853	12	834	8
2016TL19-100	0.05939	0.00573	0.85458	0.0813	0.10441	0.0022	0.03569	0.00091	0.49	0.01	581	172	627	45	640	13	709	18	640	13
2016TL20
2016TL20-001	0.17111	0.00227	10.4734	0.10233	0.44373	0.00313	0.17076	0.00163	1.2	0.01	2569	8	2478	9	2367	14	3187	28	2569	8
2016TL20-002	0.17957	0.00217	11.9328	0.09348	0.48178	0.00301	0.20044	0.00136	0.52	0.01	2649	6	2599	7	2535	13	3693	23	2649	6
2016TL20-003	0.04973	0.00224	0.17294	0.00751	0.02521	0.00025	0.01144	0.00026	2.1	0.02	182	83	162	7	160	2	230	5	160	2
2016TL20-004	0.04862	0.00249	0.12905	0.00641	0.01925	0.0002	0.00851	0.00015	1.02	0.01	130	94	123	6	123	1	171	3	123	1
2016TL20-005	0.06807	0.00242	1.24462	0.04216	0.13259	0.00136	0.06287	0.00117	1.39	0.01	871	53	821	19	803	8	1232	22	803	8
2016TL20-006	0.06494	0.00116	0.88096	0.01336	0.09838	0.00066	0.0443	0.00041	1.33	0.01	772	21	642	7	605	4	876	8	605	4
2016TL20-007	0.05187	0.00479	0.26565	0.02417	0.03714	0.0006	0.01579	0.00057	1.35	0.01	280	177	239	19	235	4	317	11	235	4
2016TL20-008	0.12006	0.00194	5.81652	0.07816	0.35138	0.00276	0.13491	0.0015	1.2	0.01	1957	13	1949	12	1941	13	2558	27	1957	13
2016TL20-009	0.06189	0.00172	0.64943	0.01674	0.07611	0.00065	0.03283	0.00046	1.33	0.01	670	40	508	10	473	4	653	9	473	4
2016TL20-010	0.16029	0.00314	9.70151	0.16998	0.43896	0.00383	0.12228	0.001	1.06	0.01	2459	34	2407	16	2346	17	2332	18	2459	34
2016TL20-011	0.1087	0.00161	4.656	0.05518	0.31075	0.00221	0.11392	0.00122	1.71	0.02	1778	12	1759	10	1744	11	2181	22	1778	12
2016TL20-012	0.07325	0.00121	1.61041	0.02217	0.15949	0.00109	0.06122	0.00127	8.97	0.09	1021	17	974	9	954	6	1201	24	954	6
2016TL20-013	0.05698	0.00214	0.57401	0.02063	0.07309	0.00073	0.02957	0.00052	1.33	0.01	491	62	461	13	455	4	589	10	455	4
2016TL20-014	0.05056	0.00282	0.13222	0.00718	0.01898	0.00021	0.00762	0.00014	0.91	0.01	221	105	126	6	121	1	153	3	121	1
2016TL20-015	0.05956	0.00125	0.75075	0.01411	0.09146	0.00067	0.04043	0.0004	1.21	0.01	588	28	569	8	564	4	801	8	564	4
2016TL20-016	0.16807	0.00222	11.0799	0.1113	0.47836	0.00347	0.16831	0.00144	0.95	0.01	2539	8	2530	9	2520	15	3144	25	2539	8
2016TL20-017	0.09968	0.00138	3.71597	0.03926	0.27052	0.00179	0.10123	0.00079	1.14	0.01	1618	10	1575	8	1543	9	1949	14	1618	10
2016TL20-018	0.16888	0.00198	10.9468	0.08596	0.47038	0.00297	0.15736	0.00116	1.42	0.01	2547	6	2519	7	2485	13	2954	20	2547	6
2016TL20-019	0.07924	0.00218	2.12272	0.05603	0.19441	0.00227	0.06378	0.00098	1.31	0.01	1178	34	1156	18	1145	12	1250	19	1178	34
2016TL20-020	0.05929	0.00155	0.72385	0.01756	0.0886	0.00072	0.03209	0.0004	1.23	0.01	578	38	553	10	547	4	638	8	547	4
2016TL20-021	0.11733	0.00134	5.59855	0.04137	0.34631	0.00207	0.12063	0.0012	7.38	0.07	1916	6	1916	6	1917	10	2302	22	1916	6
2016TL20-022	0.05159	0.00125	0.25519	0.00567	0.0359	0.00026	0.01311	0.00019	2.57	0.03	267	38	231	5	227	2	263	4	227	2
2016TL20-023	0.06479	0.00242	1.22581	0.04399	0.13733	0.00149	0.04993	0.00113	1.91	0.02	768	57	812	20	830	8	985	22	830	8
2016TL20-024	0.05535	0.00309	0.32267	0.01756	0.04231	0.00051	0.01543	0.00028	0.84	0.01	426	100	284	13	267	3	309	6	267	3
2016TL20-025	0.11013	0.00133	4.61814	0.04754	0.30413	0.00194	0.08794	0.00059	5.06	0.05	1802	23	1753	9	1712	10	1704	11	1802	23
2016TL20-026	0.07732	0.00133	2.01873	0.02981	0.18953	0.00137	0.06437	0.00072	1.82	0.02	1129	18	1122	10	1119	7	1261	14	1129	18
2016TL20-027	0.115	0.00132	5.48354	0.04165	0.34612	0.00209	0.11047	0.00071	1.64	0.02	1880	6	1898	7	1916	10	2118	13	1880	6
2016TL20-028	0.05325	0.0012	0.36169	0.00744	0.0493	0.00036	0.01715	0.00018	1.31	0.01	339	33	313	6	310	2	344	4	310	2
2016TL20-029	0.10134	0.00125	4.24198	0.03759	0.30385	0.00191	0.09487	0.00078	2.25	0.02	1649	8	1682	7	1710	9	1832	14	1649	8
2016TL20-030	0.18365	0.00202	14.1167	0.10034	0.55798	0.00344	0.15766	0.00168	5.83	0.06	2686	5	2758	7	2858	14	2959	29	2686	5
2016TL20-031	0.11233	0.00123	5.30749	0.03727	0.343	0.00202	0.09155	0.00057	2.08	0.02	1837	6	1870	6	1901	10	1771	11	1837	6
2016TL20-032	0.04987	0.00359	0.12132	0.00855	0.01766	0.00024	0.00593	0.0002	1.79	0.02	189	134	116	8	113	2	120	4	113	2
2016TL20-033	0.12388	0.00302	6.1213	0.14185	0.35871	0.00433	0.10721	0.00148	0.62	0.01	2013	24	1993	20	1976	21	2058	27	2013	24
2016TL20-034	0.13238	0.00141	6.79578	0.0443	0.37266	0.00217	0.10562	0.00076	4.92	0.05	2130	5	2085	6	2042	10	2029	14	2130	5
2016TL20-035	0.05544	0.00113	0.56523	0.01031	0.07401	0.00052	0.02292	0.00022	1.29	0.01	430	28	455	7	460	3	458	4	460	3
2016TL20-036	0.1386	0.00248	8.08234	0.13127	0.42333	0.00411	0.11652	0.00131	0.71	0.01	2210	15	2240	15	2276	19	2228	24	2210	15
2016TL20-037	0.07291	0.00103	1.84576	0.02083	0.18379	0.00119	0.05165	0.00049	2.33	0.02	1011	13	1062	7	1088	6	1018	9	1011	13
2016TL20-038	0.05192	0.00153	0.21152	0.00586	0.02958	0.00025	0.01012	0.00011	0.88	0.01	282	48	195	5	188	2	204	2	188	2
2016TL20-039	0.07621	0.00178	2.10611	0.04555	0.20061	0.00182	0.06309	0.00133	3.16	0.03	1101	29	1151	15	1179	10	1237	25	1101	29
2016TL20-040	0.05188	0.0058	0.18902	0.02085	0.02645	0.00049	0.00744	0.00031	1.02	0.01	280	215	176	18	168	3	150	6	168	3
2016TL20-041	0.04981	0.00326	0.122	0.00782	0.01778	0.00022	0.00531	0.00014	1.46	0.01	186	123	117	7	114	1	107	3	114	1
2016TL20-042	0.04931	0.00135	0.24775	0.00634	0.03647	0.00028	0.01068	0.00013	1.25	0.01	163	45	225	5	231	2	215	3	231	2
2016TL20-043	0.09999	0.00155	4.14451	0.05459	0.30088	0.00228	0.08623	0.00092	1.53	0.02	1624	14	1663	11	1696	11	1672	17	1624	14
2016TL20-044	0.04788	0.00286	0.11741	0.00685	0.0178	0.00022	0.00547	0.00011	0.92	0.01	93	106	113	6	114	1	110	2	114	1
2016TL20-045	0.06752	0.00173	0.96542	0.02297	0.10379	0.00091	0.03109	0.0006	2.67	0.03	854	35	686	12	637	5	619	12	637	5
2016TL20-046	0.0483	0.00187	0.12658	0.00472	0.01902	0.00017	0.00543	9e-05	1.41	0.01	114	69	121	4	121	1	109	2	121	1
2016TL20-047	0.05997	0.00108	0.9429	0.01502	0.11412	0.00079	0.03228	0.0005	4.28	0.04	602	22	674	8	697	5	642	10	697	5
2016TL20-048	0.07526	0.00172	2.0683	0.04368	0.19947	0.00177	0.05525	0.00083	1.65	0.02	1075	28	1138	14	1172	10	1087	16	1075	28
2016TL20-049	0.06602	0.00122	1.32563	0.02166	0.14574	0.00107	0.04137	0.00039	1.2	0.01	807	22	857	9	877	6	819	8	877	6
2016TL20-050	0.10585	0.00229	4.80434	0.0972	0.32942	0.00341	0.08818	0.00135	1.19	0.01	1729	22	1786	17	1836	17	1708	25	1729	22
2016TL20-051	0.05281	0.00164	0.14285	0.00419	0.01963	0.00017	0.00562	7e-05	1.01	0.01	321	51	136	4	125	1	113	1	125	1
2016TL20-052	0.28318	0.00286	26.0983	0.16795	0.66886	0.00414	0.15208	0.00096	1.57	0.02	3381	5	3350	6	3301	16	2861	17	3381	5
2016TL20-053	0.05104	0.00138	0.51954	0.01319	0.07387	0.00059	0.01959	0.00026	1.53	0.02	243	44	425	9	459	4	392	5	459	4
2016TL20-054	0.08407	0.00124	2.82976	0.03493	0.24426	0.00172	0.06153	0.00066	2.11	0.02	1294	13	1363	9	1409	9	1207	13	1294	13
2016TL20-055	0.10488	0.00127	5.13297	0.04764	0.35515	0.00234	0.08988	0.00098	3.44	0.03	1712	8	1842	8	1959	11	1740	18	1712	8
2016TL20-056	0.06306	0.00195	1.25346	0.03692	0.14425	0.00146	0.0378	0.00043	0.59	0.01	710	45	825	17	869	8	750	8	869	8
2016TL20-057	0.09966	0.00287	4.33921	0.12079	0.31595	0.00404	0.07434	0.00177	1.56	0.02	1618	33	1701	23	1770	20	1449	33	1618	33
2016TL20-058	0.04647	0.00421	0.1138	0.01017	0.01777	0.00025	0.00488	0.00014	1.14	0.01	22	171	109	9	114	2	98	3	114	2
2016TL20-059	0.07158	0.00109	2.03076	0.0263	0.20586	0.0014	0.05325	0.00061	2.46	0.02	974	16	1126	9	1207	7	1049	12	974	16
2016TL20-060	0.04726	0.00765	0.03779	0.00605	0.0058	0.00013	0.00158	7e-05	0.94	0.01	62	267	38	6	37.3	0.8	32	1	37.3	0.8
2016TL20-061	0.06398	0.00122	1.42687	0.02461	0.1618	0.00123	0.04137	0.0004	1.13	0.01	741	24	900	10	967	7	819	8	967	7
2016TL20-062	0.05148	0.00206	0.21281	0.00821	0.02999	0.0003	0.008	0.00013	1.2	0.01	262	70	196	7	190	2	161	3	190	2
2016TL20-063	0.04714	0.00217	0.131	0.00585	0.02016	0.00021	0.00527	0.0001	1.36	0.01	56	78	125	5	129	1	106	2	129	1
2016TL20-064	0.15045	0.00167	10.0189	0.08207	0.48305	0.00322	0.11211	0.00095	1.88	0.02	2351	6	2437	8	2541	14	2148	17	2351	6
2016TL20-065	0.05034	0.00165	0.35466	0.01107	0.0511	0.00047	0.01319	0.00014	0.66	0.01	211	55	308	8	321	3	265	3	321	3
2016TL20-066	0.15551	0.00164	10.9026	0.08128	0.50853	0.00326	0.12133	0.00151	6.13	0.06	2407	6	2515	7	2650	14	2315	27	2407	6
2016TL20-067	0.13576	0.00141	7.64254	0.05458	0.40831	0.00251	0.05872	0.00024	0.22	0.01	2174	6	2190	6	2207	11	1153	5	2174	6
2016TL20-068	0.09524	0.0022	3.8707	0.08458	0.29474	0.00316	0.0712	0.00106	1.04	0.01	1533	25	1608	18	1665	16	1390	20	1533	25
2016TL20-069	0.0931	0.00117	4.55985	0.04585	0.35521	0.0024	0.08243	0.0006	1.18	0.01	1490	10	1742	8	1959	11	1601	11	1490	10
2016TL20-070	0.06437	0.00134	2.00376	0.03864	0.22575	0.00188	0.05028	0.00064	1.44	0.01	754	27	1117	13	1312	10	992	12	754	27
2016TL20-071	0.04227	0.00367	0.11321	0.00969	0.01942	0.00026	0.00483	0.00014	1.33	0.01	-162	147	109	9	124	2	97	3	124	2
2016TL20-072	0.11157	0.00153	5.88212	0.0682	0.38226	0.0029	0.08925	0.00131	3.29	0.03	1825	11	1959	10	2087	14	1728	24	1825	11
2016TL20-073	0.05206	0.00166	0.70218	0.02144	0.0978	0.0009	0.02441	0.00043	1.9	0.02	288	53	540	13	602	5	487	8	602	5
2016TL20-074	0.0538	0.00178	0.46291	0.01469	0.06238	0.00058	0.02473	0.00081	8.2	0.08	363	55	386	10	390	4	494	16	390	4
2016TL20-075	0.04707	0.00535	0.13135	0.01474	0.02023	0.00038	0.00478	0.00021	1.48	0.01	53	210	125	13	129	2	96	4	129	2
2016TL20-076	0.04755	0.00716	0.13254	0.01972	0.02021	0.00049	0.00462	0.00036	2.11	0.02	77	254	126	18	129	3	93	7	129	3
2016TL20-077	0.06167	0.00078	1.10614	0.01121	0.13002	0.0008	0.04385	0.00035	3.41	0.03	663	12	756	5	788	5	867	7	788	5
2016TL20-078	0.04804	0.00326	0.28428	0.01886	0.04289	0.00064	0.0088	0.00045	3.18	0.03	101	120	254	15	271	4	177	9	271	4
2016TL20-079	0.09097	0.0014	4.15383	0.05657	0.33094	0.00258	0.07434	0.00089	1.84	0.02	1446	14	1665	11	1843	12	1449	17	1446	14
2016TL20-080	0.05695	0.00487	0.58751	0.04934	0.07476	0.00146	0.01718	0.00087	1.95	0.02	490	152	469	32	465	9	344	17	465	9
2016TL20-081	0.05744	0.0018	1.05436	0.03181	0.13301	0.00129	0.03094	0.00042	1.01	0.01	508	49	731	16	805	7	616	8	805	7
2016TL20-082	0.04847	0.00241	0.38116	0.0184	0.05698	0.00069	0.0137	0.00035	1.78	0.02	122	88	328	14	357	4	275	7	357	4
2016TL20-083	0.07257	0.00263	2.02544	0.07122	0.20219	0.00266	0.04335	0.00076	0.79	0.01	1002	50	1124	24	1187	14	858	15	1002	50
2016TL20-084	0.05739	0.00461	0.54173	0.04268	0.06838	0.00127	0.01216	0.0004	0.71	0.01	507	142	440	28	426	8	244	8	426	8
2016TL20-085	0.1042	0.00123	4.36146	0.04064	0.3032	0.00201	0.03416	0.00074	8.13	0.08	1700	8	1705	8	1707	10	679	14	1700	8
2016TL20-086	0.04713	0.00146	0.40961	0.0121	0.06295	0.00055	0.01477	0.00036	4.07	0.04	56	51	349	9	394	3	296	7	394	3
2016TL20-087	0.06141	0.00151	0.74211	0.0171	0.08753	0.00075	0.0301	0.00048	2.89	0.03	654	35	564	10	541	4	599	9	541	4
2016TL20-088	0.04758	0.00507	0.13333	0.01406	0.02029	0.00032	0.0048	0.00019	1.43	0.01	78	203	127	13	129	2	97	4	129	2
2016TL20-089	0.04822	0.00242	0.3133	0.01529	0.04706	0.00055	0.01138	0.0002	1.02	0.01	110	88	277	12	296	3	229	4	296	3
2016TL20-090	0.0526	0.00124	0.65865	0.01451	0.09068	0.00072	0.01313	0.00024	2.22	0.02	312	36	514	9	560	4	264	5	560	4
2016TL20-091	0.09406	0.00113	4.74903	0.04625	0.36553	0.00247	0.07442	0.00062	1.65	0.02	1509	9	1776	8	2008	12	1451	12	1509	9
2016TL20-092	0.04807	0.00316	0.11347	0.00729	0.01709	0.00024	0.00398	0.0001	1.28	0.01	103	117	109	7	109	2	80	2	109	2
2016TL20-093	0.13609	0.00151	6.97554	0.0602	0.37103	0.00251	0.07129	0.00053	1.26	0.01	2178	7	2108	8	2034	12	1392	10	2178	7
2016TL20-094	0.04847	0.00195	0.60977	0.02382	0.09106	0.00101	0.01919	0.00028	0.78	0.01	122	70	483	15	562	6	384	6	562	6
2016TL20-095	0.05727	0.00104	1.48282	0.02459	0.1874	0.0014	0.04006	0.00078	5.41	0.05	502	23	923	10	1107	8	794	15	502	23
2016TL20-096	0.04885	0.00168	0.52126	0.01726	0.07723	0.00077	0.01537	0.0004	2.9	0.03	141	59	426	12	480	5	308	8	480	5
2016TL20-097	0.04343	0.00179	0.24488	0.00986	0.0408	0.00035	0.01836	0.0004	4.93	0.05	-100	72	222	8	258	2	368	8	258	2
2016TL20-098	0.09324	0.00127	3.25845	0.03765	0.25288	0.0018	0.03168	0.00042	2.26	0.02	1493	12	1471	9	1453	9	630	8	1493	12
2016TL20-099	0.04825	0.00342	0.20098	0.01394	0.03014	0.00045	0.00758	0.0002	1.27	0.01	112	127	186	12	191	3	153	4	191	3
2016TL20-100	0.05717	0.00183	1.28732	0.03984	0.16291	0.00164	0.03457	0.00053	1.12	0.01	498	50	840	18	973	9	687	10	973	9
2016TL21
2016TL21-001	0.06337	0.00114	0.90497	0.01415	0.10365	0.00071	0.03662	0.00045	3.01	0.03	721	22	654	8	636	4	727	9	636	4
2016TL21-002	0.06179	0.00122	0.9386	0.01649	0.11023	0.00076	0.03585	0.00059	4.5	0.04	667	26	672	9	674	4	712	12	674	4
2016TL21-003	0.05765	0.00105	0.58526	0.00922	0.07368	0.00049	0.02463	0.00023	1.83	0.02	516	23	468	6	458	3	492	5	458	3
2016TL21-004	0.04828	0.00761	0.32263	0.05061	0.0485	0.0008	0.01645	0.00055	1.1	0.01	113	285	284	39	305	5	330	11	305	5
2016TL21-005	0.11384	0.00134	5.62798	0.04574	0.3588	0.00224	0.11118	0.00113	5.16	0.05	1862	7	1920	7	1976	11	2131	21	1862	7
2016TL21-006	0.05722	0.00089	0.47918	0.00614	0.06077	0.00039	0.02139	0.00017	1.96	0.02	500	17	398	4	380	2	428	3	380	2
2016TL21-007	0.13533	0.00157	6.96042	0.05458	0.37328	0.00233	0.10601	0.00128	7.67	0.08	2168	6	2106	7	2045	11	2037	23	2168	6
2016TL21-008	0.05937	0.00106	0.78893	0.01219	0.09644	0.00065	0.03189	0.0004	3.36	0.03	581	22	591	7	594	4	635	8	594	4
2016TL21-009	0.11723	0.00141	5.80292	0.04942	0.35925	0.00228	0.10451	0.0008	1.93	0.02	1914	7	1947	7	1979	11	2009	15	1914	7
2016TL21-010	0.13432	0.00151	8.05332	0.05939	0.43515	0.00267	0.15497	0.00096	1.76	0.02	2155	6	2237	7	2329	12	2912	17	2155	6
2016TL21-011	0.05192	0.00125	0.22694	0.00502	0.03172	0.00023	0.01079	0.00012	1.77	0.02	282	37	208	4	201	1	217	2	201	1
2016TL21-012	0.11528	0.00156	5.59889	0.05905	0.35249	0.00244	0.10669	0.00097	1.61	0.02	1884	10	1916	9	1946	12	2049	18	1884	10
2016TL21-013	0.05996	0.00204	0.49513	0.01606	0.05994	0.00056	0.01548	0.00037	2.35	0.02	602	54	408	11	375	3	310	7	375	3
2016TL21-014	0.05314	0.00352	0.14838	0.00964	0.02027	0.00025	0.00703	0.00012	0.67	0.01	335	126	140	9	129	2	142	2	129	2
2016TL21-015	0.1161	0.00164	5.29828	0.05956	0.3312	0.00233	0.09524	0.00077	0.99	0.01	1897	11	1869	10	1844	11	1839	14	1897	11
2016TL21-016	0.054	0.00183	0.23218	0.00751	0.03121	0.00027	0.01122	0.00014	1.19	0.01	371	57	212	6	198	2	226	3	198	2
2016TL21-017	0.0634	0.00122	0.68254	0.01155	0.07813	0.00055	0.02372	0.00024	1.56	0.02	722	24	528	7	485	3	474	5	485	3
2016TL21-018	0.05633	0.00288	0.29205	0.01442	0.03763	0.00048	0.01252	0.00028	1.16	0.01	465	87	260	11	238	3	251	6	238	3
2016TL21-019	0.06384	0.00176	0.94855	0.02449	0.10784	0.00093	0.03538	0.00058	1.77	0.02	736	40	677	13	660	5	703	11	660	5
2016TL21-020	0.07325	0.00124	1.79107	0.02596	0.17747	0.00123	0.05803	0.00049	1.18	0.01	1021	18	1042	9	1053	7	1140	9	1021	18
2016TL21-021	0.05319	0.006	0.14357	0.01601	0.01959	0.00031	0.00728	0.0003	2.11	0.02	337	223	136	14	125	2	147	6	125	2
2016TL21-022	0.0608	0.00186	0.61825	0.0179	0.0738	0.00061	0.02611	0.00036	1.52	0.02	632	48	489	11	459	4	521	7	459	4
2016TL21-023	0.05619	0.00115	0.60337	0.01112	0.07794	0.00054	0.02631	0.00024	1.4	0.01	460	29	479	7	484	3	525	5	484	3
2016TL21-024	0.05049	0.00295	0.24132	0.01389	0.03466	0.00035	0.01093	8e-05	1.67	0.02	218	135	219	11	220	2	220	2	220	2
2016TL21-025	0.06055	0.00153	0.542	0.01263	0.06497	0.00051	0.02233	0.00029	1.56	0.02	623	37	440	8	406	3	446	6	406	3
2016TL21-026	0.0581	0.00142	0.70161	0.01592	0.08764	0.00063	0.02918	0.00028	1.1	0.01	534	37	540	9	542	4	581	5	542	4
2016TL21-027	0.06628	0.0017	1.2698	0.03042	0.13904	0.00109	0.04636	0.00062	1.75	0.02	815	37	832	14	839	6	916	12	839	6
2016TL21-028	0.15856	0.0019	10.7795	0.09256	0.49342	0.0033	0.15263	0.00128	1.72	0.02	2440	7	2504	8	2585	14	2871	22	2440	7
2016TL21-029	0.05916	0.00115	0.66867	0.01154	0.08203	0.00056	0.02802	0.00045	5.04	0.05	573	26	520	7	508	3	559	9	508	3
2016TL21-030	0.068	0.00185	1.54438	0.03961	0.16483	0.00123	0.05478	0.00096	3.05	0.03	869	41	948	16	984	7	1078	18	984	7
2016TL21-031	0.07837	0.00115	2.21065	0.02607	0.20472	0.00135	0.07615	0.00102	5.26	0.05	1156	13	1184	8	1201	7	1483	19	1156	13
2016TL21-032	0.04845	0.00344	0.21275	0.01492	0.03187	0.00033	0.01069	0.00025	1.73	0.02	121	138	196	12	202	2	215	5	202	2
2016TL21-033	0.0684	0.00188	1.53603	0.0397	0.16299	0.00145	0.05384	0.00059	0.75	0.01	881	39	945	16	973	8	1060	11	973	8
2016TL21-034	0.05791	0.00166	0.75062	0.0202	0.09407	0.0008	0.03256	0.00042	1.23	0.01	526	44	569	12	580	5	648	8	580	5
2016TL21-035	0.11513	0.00141	5.65357	0.05007	0.3564	0.00231	0.10731	0.0012	4.24	0.04	1882	8	1924	8	1965	11	2060	22	1882	8
2016TL21-036	0.05837	0.00139	0.72081	0.01578	0.08962	0.00069	0.03297	0.00041	1.72	0.02	544	34	551	9	553	4	656	8	553	4
2016TL21-037	0.04689	0.00216	0.26182	0.01169	0.04052	0.00041	0.0136	0.00029	1.75	0.02	44	77	236	9	256	3	273	6	256	3
2016TL21-038	0.04564	0.00649	0.11995	0.01694	0.01907	0.00032	0.00687	0.00025	1.14	0.01	-21	236	115	15	122	2	138	5	122	2
2016TL21-039	0.05247	0.00139	0.31146	0.00766	0.04308	0.00033	0.01569	0.00025	2.75	0.03	306	42	275	6	272	2	315	5	272	2
2016TL21-040	0.05837	0.00185	0.67836	0.02041	0.08435	0.00074	0.03176	0.00054	2.02	0.02	544	50	526	12	522	4	632	11	522	4
2016TL21-041	0.05178	0.00149	0.38916	0.01057	0.05454	0.00045	0.01859	0.00036	3.17	0.03	276	47	334	8	342	3	372	7	342	3
2016TL21-042	0.05977	0.00203	0.95207	0.03108	0.1156	0.00099	0.04185	0.00072	2.01	0.02	595	56	679	16	705	6	829	14	705	6
2016TL21-043	0.1068	0.00237	5.13573	0.10637	0.34902	0.00366	0.12464	0.0038	4.88	0.05	1746	23	1842	18	1930	17	2374	68	1746	23
2016TL21-044	0.05473	0.00681	0.36431	0.04492	0.04831	0.00084	0.02078	0.00061	1.07	0.01	401	247	315	33	304	5	416	12	304	5
2016TL21-045	0.06166	0.0012	0.95103	0.01641	0.11195	0.00082	0.04279	0.00055	2.7	0.03	662	24	679	9	684	5	847	11	684	5
2016TL21-046	0.05187	0.0031	0.18081	0.01052	0.0253	0.00033	0.00914	0.00034	3.04	0.03	280	110	169	9	161	2	184	7	161	2
2016TL21-047	0.09247	0.00144	3.18785	0.04133	0.2502	0.00182	0.09422	0.00202	8.96	0.09	1477	14	1454	10	1440	9	1820	37	1477	14
2016TL21-048	0.05418	0.00545	0.22656	0.02236	0.03035	0.0006	0.00954	0.0004	1.39	0.01	379	187	207	19	193	4	192	8	193	4
2016TL21-049	0.06657	0.00368	1.48656	0.08048	0.16207	0.00235	0.05653	0.00121	0.87	0.01	824	89	925	33	968	13	1111	23	968	13
2016TL21-050	0.05299	0.00365	0.32935	0.02226	0.04511	0.00056	0.01726	0.00053	2.4	0.02	328	132	289	17	284	3	346	11	284	3
2016TL21-051	0.0568	0.00279	0.61321	0.0294	0.07835	0.00084	0.02448	0.00069	2.21	0.02	484	87	486	19	486	5	489	14	486	5
2016TL21-052	0.05074	0.00242	0.37908	0.01753	0.05422	0.00059	0.02103	0.00044	1.63	0.02	229	87	326	13	340	4	421	9	340	4
2016TL21-053	0.15877	0.00298	10.1513	0.1753	0.46401	0.00477	0.13807	0.00233	1.45	0.01	2443	16	2449	16	2457	21	2614	41	2443	16
2016TL21-054	0.07615	0.00211	1.97697	0.05169	0.18842	0.00187	0.1019	0.00196	2.72	0.03	1099	36	1108	18	1113	10	1961	36	1099	36
2016TL21-055	0.04856	0.01644	0.10478	0.03533	0.01566	0.00047	0.00587	0.00056	1.48	0.01	127	523	101	32	100	3	118	11	100	3
2016TL21-056	0.15984	0.00541	10.9187	0.36796	0.49576	0.00779	0.11174	0.00435	1.63	0.02	2454	36	2516	31	2596	34	2141	79	2454	36
2016TL21-057	0.1409	0.00308	7.33289	0.14974	0.37768	0.00424	0.1084	0.00253	1.87	0.02	2238	20	2153	18	2065	20	2080	46	2238	20
2016TL21-058	0.06179	0.00446	0.99932	0.07084	0.11737	0.00196	0.04213	0.00089	0.64	0.01	667	124	703	36	715	11	834	17	715	11
2016TL21-059	0.04713	0.00349	0.28179	0.02049	0.04339	0.00059	0.01733	0.00066	3.11	0.03	56	134	252	16	274	4	347	13	274	4
2016TL21-060	0.05596	0.00258	0.60747	0.02723	0.07878	0.00077	0.0289	0.00194	12.14	0.12	451	83	482	17	489	5	576	38	489	5
2016TL21-061	0.1132	0.0025	4.99529	0.1001	0.32004	0.00297	0.09228	0.00081	6.23	0.06	1851	41	1819	17	1790	15	1784	15	1851	41
2016TL21-062	0.07317	0.0017	1.70323	0.03647	0.16892	0.0014	0.06597	0.00171	6.06	0.06	1019	30	1010	14	1006	8	1291	32	1019	30
2016TL21-063	0.11104	0.002	4.94479	0.07908	0.32317	0.0027	0.10484	0.00249	5.3	0.05	1817	17	1810	14	1805	13	2015	46	1817	17
2016TL21-064	0.058	0.00572	0.60302	0.05872	0.07545	0.00134	0.02396	0.00078	0.97	0.01	530	185	479	37	469	8	479	15	469	8
2016TL21-065	0.11392	0.00189	4.85938	0.06949	0.30955	0.00247	0.08991	0.00113	1.51	0.02	1863	15	1795	12	1738	12	1740	21	1863	15
2016TL21-066	0.11742	0.00249	5.35176	0.10085	0.33056	0.00321	0.09496	0.00092	13.27	0.13	1917	39	1877	16	1841	16	1834	17	1917	39
2016TL21-067	0.04937	0.01328	0.23992	0.06417	0.03526	0.00104	0.0105	0.00054	0.69	0.01	165	423	218	53	223	6	211	11	223	6
2016TL21-068	0.0483	0.00711	0.22168	0.03235	0.03331	0.00067	0.0171	0.00074	2.04	0.02	114	261	203	27	211	4	343	15	211	4
2016TL21-069	0.05859	0.00311	0.63071	0.03265	0.07812	0.00092	0.02623	0.00074	1.91	0.02	552	93	497	20	485	6	523	15	485	6
2016TL21-070	0.14245	0.00271	8.25376	0.14028	0.42024	0.0036	0.11842	0.00098	2.07	0.02	2257	34	2259	15	2262	16	2262	18	2257	34
2016TL21-071	0.04783	0.00318	0.35704	0.02331	0.05417	0.00067	0.02047	0.00062	2.13	0.02	91	121	310	17	340	4	410	12	340	4
2016TL21-072	0.04717	0.00394	0.17733	0.01459	0.02728	0.00038	0.00824	0.00032	1.99	0.02	58	155	166	13	174	2	166	6	174	2
2016TL21-073	0.05208	0.0027	0.33593	0.01694	0.0468	0.00056	0.0196	0.00046	1.69	0.02	289	94	294	13	295	3	392	9	295	3
2016TL21-074	0.09007	0.0077	2.86807	0.2431	0.23105	0.00491	0.07078	0.00394	1.75	0.02	1427	130	1374	64	1340	26	1382	74	1427	130
2016TL21-075	0.04765	0.01042	0.14416	0.03139	0.02195	0.00043	0.00812	0.0004	1.51	0.02	82	352	137	28	140	3	163	8	140	3
2016TL21-076	0.108	0.00365	4.67301	0.1532	0.31397	0.00415	0.09023	0.00295	2.22	0.02	1766	41	1762	27	1760	20	1746	55	1766	41
2016TL21-077	0.04628	0.01731	0.09605	0.03581	0.01506	0.00045	0.00619	0.00067	2.41	0.02	12	562	93	33	96	3	125	13	96	3
2016TL22
2016TL22-001	0.05725	0.0014	0.62484	0.01423	0.07918	0.00064	0.02873	0.00029	0.22	0.01	501	36	493	9	491	4	573	6	491	4
2016TL22-002	0.04782	0.00566	0.12469	0.01464	0.01892	0.00029	0.00679	0.00016	0.2	0.01	90	229	119	13	121	2	137	3	121	2
2016TL22-003	0.05093	0.00542	0.27904	0.02944	0.03975	0.00053	0.0138	0.00027	0.15	0.01	238	214	250	23	251	3	277	5	251	3
2016TL22-004	0.1583	0.00167	10.5344	0.07279	0.48277	0.00298	0.15494	0.00098	0.44	0.01	2438	5	2483	6	2539	13	2912	17	2438	5
2016TL22-005	0.06488	0.00127	1.15634	0.02035	0.1293	0.00097	0.0444	0.00046	0.38	0.01	770	24	780	10	784	6	878	9	784	6
2016TL22-006	0.09613	0.00121	3.62337	0.03479	0.27343	0.00179	0.09491	0.0009	0.91	0.01	1550	9	1555	8	1558	9	1833	17	1550	9
2016TL22-007	0.04748	0.00173	0.11585	0.00405	0.0177	0.00016	0.00635	9e-05	0.42	0.01	73	62	111	4	113	1	128	2	113	1
2016TL22-008	0.12097	0.00149	6.24921	0.05837	0.37473	0.00254	0.12162	0.00114	0.77	0.01	1971	8	2011	8	2052	12	2320	21	1971	8
2016TL22-009	0.16103	0.0017	11.1507	0.07674	0.50232	0.00309	0.15944	0.00105	0.7	0.01	2467	5	2536	6	2624	13	2990	18	2467	5
2016TL22-010	0.06617	0.00139	1.36069	0.02596	0.14917	0.00116	0.04776	0.00083	1.18	0.01	812	27	872	11	896	7	943	16	896	7
2016TL22-011	0.07758	0.0012	2.12919	0.02767	0.1991	0.00139	0.06763	0.00064	0.69	0.01	1136	15	1158	9	1170	7	1323	12	1136	15
2016TL22-012	0.05565	0.00128	0.57136	0.01206	0.07448	0.00057	0.02815	0.00035	0.96	0.01	438	33	459	8	463	3	561	7	463	3
2016TL22-013	0.11198	0.00128	5.08175	0.04074	0.3292	0.00206	0.11035	0.00107	2.23	0.02	1832	7	1833	7	1835	10	2116	19	1832	7
2016TL22-014	0.09039	0.00123	3.06758	0.03308	0.24618	0.00165	0.08897	0.00074	0.78	0.01	1434	11	1425	8	1419	9	1723	14	1434	11
2016TL22-015	0.0708	0.00141	1.78501	0.03199	0.1829	0.00137	0.06039	0.00055	0.45	0.01	952	24	1040	12	1083	7	1185	10	952	24
2016TL22-016	0.05321	0.00259	0.41442	0.01973	0.0565	0.00049	0.01919	0.00025	0.5	0.01	338	93	352	14	354	3	384	5	354	3
2016TL22-017	0.11259	0.00147	5.62523	0.05735	0.36243	0.00251	0.11476	0.00108	1.04	0.01	1842	9	1920	9	1994	12	2196	20	1842	9
2016TL22-018	0.07242	0.00125	1.7782	0.02676	0.17812	0.00123	0.0594	0.00061	1.1	0.01	998	19	1038	10	1057	7	1166	12	998	19
2016TL22-019	0.11413	0.0014	5.34819	0.04853	0.33995	0.00222	0.10684	0.00081	0.81	0.01	1866	8	1877	8	1886	11	2052	15	1866	8
2016TL22-020	0.12026	0.00135	5.86483	0.04493	0.35382	0.00218	0.10886	0.0009	2.02	0.02	1960	6	1956	7	1953	10	2089	16	1960	6
2016TL22-021	0.06679	0.00132	1.34528	0.02381	0.14613	0.00114	0.04926	0.00063	1.19	0.01	831	24	866	10	879	6	972	12	879	6
2016TL22-022	0.05722	0.00154	0.73891	0.01866	0.0937	0.00071	0.03552	0.00078	3.54	0.04	500	42	562	11	577	4	705	15	577	4
2016TL22-023	0.10067	0.00129	3.96998	0.03871	0.28614	0.00187	0.1092	0.00165	6.19	0.06	1636	9	1628	8	1622	9	2095	30	1636	9
2016TL22-024	0.11608	0.00136	6.36915	0.05256	0.39814	0.00251	0.1196	0.00145	4.39	0.04	1897	7	2028	7	2160	12	2283	26	1897	7
2016TL22-025	0.04644	0.00415	0.11903	0.01052	0.0186	0.00022	0.0069	0.00015	0.91	0.01	21	174	114	10	119	1	139	3	119	1
2016TL22-026	0.0497	0.00196	0.24113	0.00915	0.03521	0.00031	0.01315	0.00027	1.9	0.02	181	72	219	7	223	2	264	5	223	2
2016TL22-027	0.05625	0.00211	0.55492	0.02005	0.07159	0.00068	0.01667	0.00053	2.88	0.03	462	63	448	13	446	4	334	11	446	4
2016TL22-028	0.0583	0.00134	0.73396	0.01546	0.09136	0.00069	0.03168	0.00032	0.83	0.01	541	33	559	9	564	4	630	6	564	4
2016TL22-029	0.04924	0.00338	0.13139	0.00887	0.01937	0.00021	0.00671	0.00014	1.05	0.01	159	132	125	8	124	1	135	3	124	1
2016TL22-030	0.06704	0.00196	1.2538	0.03489	0.13573	0.00104	0.04557	0.00117	3.49	0.03	839	45	825	16	820	6	901	23	820	6
2016TL22-031	0.1316	0.00179	7.43298	0.08046	0.40999	0.00299	0.12668	0.00105	0.78	0.01	2119	10	2165	10	2215	14	2411	19	2119	10
2016TL22-032	0.05926	0.00124	0.78789	0.01481	0.09651	0.0007	0.03227	0.00043	2.29	0.02	577	28	590	8	594	4	642	8	594	4
2016TL22-033	0.06255	0.00152	0.91454	0.02059	0.10614	0.0008	0.04585	0.00046	1.2	0.01	693	35	659	11	650	5	906	9	650	5
2016TL22-034	0.06448	0.00156	1.14377	0.02551	0.12879	0.00106	0.0493	0.00044	0.63	0.01	757	33	774	12	781	6	973	8	781	6
2016TL22-035	0.08262	0.00105	1.87178	0.01741	0.1645	0.001	0.03383	0.0003	2.05	0.02	1260	9	1071	6	982	6	672	6	982	6
2016TL22-036	0.16455	0.00202	12.0635	0.10978	0.53232	0.0037	0.16213	0.0018	2.72	0.03	2503	7	2609	9	2751	16	3037	31	2503	7
2016TL22-037	0.11896	0.00146	6.41518	0.05671	0.39159	0.00252	0.12365	0.0014	4.59	0.05	1941	8	2034	8	2130	12	2356	25	1941	8
2016TL22-038	0.05521	0.00386	0.3592	0.02474	0.04725	0.00059	0.01478	0.00045	1.78	0.02	421	133	312	18	298	4	297	9	298	4
2016TL22-039	0.04815	0.00323	0.12606	0.00832	0.01901	0.00022	0.00709	0.00014	1.27	0.01	107	126	121	8	121	1	143	3	121	1
2016TL22-040	0.11492	0.00128	5.6979	0.04076	0.36012	0.00212	0.11645	0.0013	13.07	0.13	1879	6	1931	6	1983	10	2226	24	1879	6
2016TL22-041	0.05663	0.00228	0.61049	0.02382	0.07819	0.00074	0.02359	0.0006	1.86	0.02	477	70	484	15	485	4	471	12	485	4
2016TL22-042	0.04998	0.00721	0.14158	0.02026	0.02055	0.00036	0.00627	0.00046	1.69	0.02	194	272	134	18	131	2	126	9	131	2
2016TL22-043	0.06912	0.00122	1.79107	0.02768	0.18796	0.00134	0.05746	0.00093	4.57	0.05	902	20	1042	10	1110	7	1129	18	902	20
2016TL22-044	0.0507	0.0072	0.14513	0.02049	0.02076	0.00028	0.00686	0.00014	0.66	0.01	227	278	138	18	132	2	138	3	132	2
2016TL22-045	0.06885	0.00667	0.52099	0.0498	0.05489	0.00092	0.01752	0.00094	1.6	0.02	894	172	426	33	344	6	351	19	344	6
2016TL22-046	0.11047	0.00133	6.02982	0.05295	0.39597	0.0026	0.11526	0.00112	3.26	0.03	1807	8	1980	8	2150	12	2205	20	1807	8
2016TL22-047	0.0495	0.00179	0.13828	0.00479	0.02026	0.00018	0.00664	0.00011	1.5	0.02	172	64	132	4	129	1	134	2	129	1
2016TL22-048	0.04723	0.00222	0.13143	0.00599	0.02019	0.0002	0.00654	0.00015	2.12	0.02	61	81	125	5	129	1	132	3	129	1
2016TL22-049	0.14633	0.00156	7.01245	0.04714	0.34767	0.0021	0.03947	0.0003	2.68	0.03	2303	5	2113	6	1923	10	782	6	2303	5
2016TL22-050	0.05845	0.00163	0.681	0.01795	0.08452	0.0007	0.02807	0.00037	1.47	0.01	547	43	527	11	523	4	560	7	523	4
2016TL22-051	0.06784	0.00182	1.67684	0.04229	0.17934	0.00165	0.06555	0.00148	3.42	0.03	864	37	1000	16	1063	9	1283	28	864	37
2016TL22-052	0.07739	0.00122	2.34788	0.03146	0.22012	0.00152	0.06772	0.00045	0.71	0.01	1131	16	1227	10	1283	8	1324	9	1131	16
2016TL22-053	0.05749	0.00131	0.73838	0.01542	0.0932	0.00069	0.03005	0.00034	1.65	0.02	510	33	561	9	574	4	598	7	574	4
2016TL22-054	0.08029	0.00213	2.29692	0.0575	0.20759	0.00207	0.06588	0.00081	0.76	0.01	1204	34	1211	18	1216	11	1290	15	1204	34
2016TL22-055	0.06543	0.00313	1.25189	0.0584	0.13884	0.00168	0.03946	0.00078	0.95	0.01	788	78	824	26	838	10	782	15	838	10
2016TL22-056	0.04964	0.00306	0.13083	0.00786	0.01912	0.00024	0.00632	0.00013	0.88	0.01	178	114	125	7	122	2	127	3	122	2
2016TL22-057	0.04972	0.00404	0.14914	0.01192	0.02177	0.0003	0.00709	0.00023	1.58	0.02	182	155	141	11	139	2	143	5	139	2
2016TL22-058	0.10934	0.00153	4.84034	0.05823	0.32107	0.0023	0.0929	0.00066	6.21	0.06	1788	26	1792	10	1795	11	1796	12	1788	26
2016TL22-059	0.0482	0.00199	0.14265	0.00569	0.02148	0.0002	0.0073	0.00012	1.27	0.01	109	74	135	5	137	1	147	2	137	1
2016TL22-060	0.11298	0.00131	6.52164	0.05344	0.41889	0.00269	0.12956	0.00085	1.48	0.01	1848	7	2049	7	2255	12	2462	15	1848	7
2016TL22-061	0.0525	0.00429	0.33232	0.02683	0.04594	0.0006	0.01491	0.00088	3.82	0.04	307	160	291	20	290	4	299	18	290	4
2016TL22-062	0.04605	0.00917	0.12048	0.02383	0.01898	0.00044	0.00623	0.00037	0.67	0.01		339	116	22	121	3	125	7	121	3
2016TL22-063	0.07284	0.00141	1.85888	0.03217	0.18522	0.00147	0.06094	0.00089	2.28	0.02	1010	22	1067	11	1095	8	1196	17	1010	22
2016TL22-064	0.14401	0.00161	10.6036	0.08069	0.53441	0.00342	0.15878	0.00102	1.48	0.01	2276	6	2489	7	2760	14	2979	18	2276	6
2016TL22-065	0.1088	0.00639	4.70341	0.27365	0.31376	0.00728	0.09746	0.00359	0.93	0.01	1779	72	1768	49	1759	36	1880	66	1779	72
2016TL22-066	0.04897	0.00193	0.14505	0.00549	0.0215	0.0002	0.00811	0.00017	2.34	0.02	146	71	138	5	137	1	163	3	137	1
2016TL22-067	0.06013	0.00123	0.84893	0.01569	0.10247	0.00077	0.03769	0.0011	12.42	0.12	608	27	624	9	629	5	748	21	629	5
2016TL22-068	0.1111	0.00158	6.3166	0.07404	0.41268	0.00306	0.11709	0.0012	1.61	0.02	1817	11	2021	10	2227	14	2238	22	1817	11
2016TL22-069	0.05218	0.00265	0.29325	0.0145	0.0408	0.00047	0.01364	0.00022	0.82	0.01	293	92	261	11	258	3	274	4	258	3
2016TL22-070	0.11278	0.00261	5.15762	0.11196	0.33196	0.00364	0.10943	0.00282	2.93	0.03	1845	24	1846	18	1848	18	2099	51	1845	24
2016TL22-071	0.07908	0.0016	2.16787	0.0396	0.19901	0.00161	0.05908	0.00072	1.43	0.01	1174	23	1171	13	1170	9	1160	14	1174	23
2016TL22-072	0.04846	0.00665	0.1407	0.01916	0.02108	0.00036	0.00694	0.00023	1	0.01	122	253	134	17	134	2	140	5	134	2
2016TL22-073	0.12131	0.00223	6.32915	0.10485	0.37876	0.00351	0.10341	0.0032	4.38	0.04	1976	17	2023	15	2070	16	1989	59	1976	17
2016TL22-074	0.07606	0.00137	2.29026	0.03631	0.2186	0.00161	0.06994	0.00045	0.47	0.01	1097	20	1209	11	1274	9	1366	9	1097	20
2016TL22-075	0.07298	0.00245	1.74518	0.05622	0.17362	0.00192	0.05539	0.00122	1.7	0.02	1013	47	1025	21	1032	11	1090	23	1013	47
2016TL22-076	0.09051	0.00139	3.35108	0.04335	0.26879	0.00198	0.07773	0.00094	2.29	0.02	1436	14	1493	10	1535	10	1513	18	1436	14
2016TL22-077	0.14086	0.00223	5.34713	0.07165	0.27561	0.00227	0.05463	0.00127	4.12	0.04	2238	12	1876	11	1569	11	1075	24	2238	12
2016TL22-078	0.13792	0.00156	8.2828	0.06439	0.43602	0.0028	0.15064	0.00135	4.21	0.04	2201	6	2262	7	2333	13	2836	24	2201	6
2016TL22-079	0.04823	0.00322	0.14044	0.00919	0.02114	0.00026	0.00744	0.00017	1.38	0.01	111	123	133	8	135	2	150	3	135	2
2016TL22-080	0.07167	0.00189	1.55069	0.03837	0.15709	0.00144	0.05961	0.00127	3.26	0.03	977	35	951	15	941	8	1170	24	941	8
2016TL22-081	0.06146	0.00134	0.90343	0.01798	0.10673	0.00084	0.02971	0.00807	122.33	1.22	655	29	654	10	654	5	592	158	654	5
2016TL22-082	0.1172	0.00857	5.49533	0.40064	0.34046	0.00999	0.09704	0.00368	0.61	0.01	1914	89	1900	63	1889	48	1872	68	1914	89
2016TL22-083	0.05247	0.00274	0.35366	0.01804	0.04894	0.00052	0.01691	0.00045	2.08	0.02	306	97	307	14	308	3	339	9	308	3
2016TL22-084	0.05972	0.00122	0.85408	0.01574	0.10385	0.00077	0.02743	0.00357	66.01	0.66	593	27	627	9	637	4	547	70	637	4
2016TL22-085	0.06308	0.0016	0.99169	0.02338	0.11416	0.00098	0.04315	0.00118	6.49	0.06	711	35	700	12	697	6	854	23	697	6
2016TL22-086	0.05003	0.04886	0.25352	0.24671	0.0368	0.00358	0.01248	0.00282	0.86	0.01	196	1174	229	200	233	22	251	56	233	22
2016TL22-087	0.11368	0.00214	6.50092	0.11164	0.41525	0.00396	0.12655	0.0021	1.85	0.02	1859	18	2046	15	2239	18	2408	38	1859	18
2016TL22-088	0.04949	0.00551	0.15069	0.01659	0.02211	0.00035	0.00785	0.0002	0.86	0.01	171	218	143	15	141	2	158	4	141	2
2016TL22-089	0.07196	0.00177	1.92378	0.0442	0.19414	0.00158	0.06066	0.00069	1.1	0.01	985	33	1089	15	1144	9	1190	13	985	33
2016TL22-090	0.05467	0.00337	0.43445	0.02615	0.05771	0.00078	0.02068	0.00044	0.92	0.01	399	111	366	19	362	5	414	9	362	5
2016TL22-091	0.04948	0.01526	0.20448	0.06292	0.03001	0.00064	0.01072	0.00042	0.66	0.01	171	495	189	53	191	4	216	8	191	4
2016TL22-092	0.05118	0.00761	0.27903	0.04119	0.0396	0.00078	0.01665	0.00104	2.63	0.03	249	284	250	33	250	5	334	21	250	5
2016TL22-093	0.05361	0.00241	0.37521	0.01633	0.05083	0.00054	0.01809	0.00034	1.45	0.01	355	79	324	12	320	3	362	7	320	3
2016TL22-094	0.04806	0.00253	0.14277	0.00731	0.02157	0.00024	0.00725	0.00015	1.35	0.01	102	94	136	6	138	2	146	3	138	2
2016TL22-095	0.07675	0.00143	2.38558	0.03935	0.22573	0.00178	0.07446	0.00077	1.23	0.01	1115	20	1238	12	1312	9	1452	14	1115	20
2016TL22-096	0.06948	0.0039	1.44769	0.07936	0.15134	0.00247	0.04832	0.00121	0.89	0.01	913	86	909	33	908	14	954	23	908	14
2016TL22-097	0.10108	0.0016	3.83119	0.05136	0.27529	0.00205	0.09663	0.00091	1.27	0.01	1644	14	1599	11	1568	10	1864	17	1644	14
2016TL22-098	0.05272	0.00592	0.39742	0.04421	0.05475	0.00094	0.01819	0.0007	1.22	0.01	317	220	340	32	344	6	364	14	344	6
2016TL22-099	0.08049	0.00272	2.36317	0.07694	0.21326	0.00239	0.0682	0.00181	2.35	0.02	1209	46	1232	23	1246	13	1334	34	1209	46
2016TL22-100	0.07845	0.0019	2.14722	0.04822	0.19881	0.00186	0.06652	0.00125	2.35	0.02	1158	30	1164	16	1169	10	1302	24	1158	30
2016TL35
2016TL35-001	0.14739	0.00244	8.09909	0.11425	0.39854	0.00343	0.11193	0.00093	6.7	0.07	2316	29	2242	13	2162	16	2144	17	2316	29
2016TL35-002	0.04802	0.00517	0.12802	0.01357	0.01932	0.00036	0.00758	0.00025	1.11	0.01	100	202	122	12	123	2	153	5	123	2
2016TL35-003	0.0634	0.00188	1.34513	0.03769	0.15376	0.00151	0.05238	0.00081	1.28	0.01	722	43	865	16	922	8	1032	16	922	8
2016TL35-004	0.07336	0.0035	1.77928	0.08253	0.17579	0.00273	0.07008	0.003	3.54	0.04	1024	69	1038	30	1044	15	1369	57	1024	69
2016TL35-005	0.05632	0.00141	0.74301	0.01712	0.09562	0.00077	0.04013	0.0007	3.43	0.03	465	37	564	10	589	5	795	14	589	5
2016TL35-006	0.05638	0.00438	0.49134	0.03741	0.06316	0.00104	0.02512	0.00082	1.56	0.02	467	141	406	25	395	6	501	16	395	6
2016TL35-007	0.05843	0.00203	0.76477	0.02526	0.09486	0.00097	0.03757	0.0008	2.34	0.02	546	54	577	15	584	6	745	16	584	6
2016TL35-008	0.1189	0.00236	6.24417	0.11322	0.38061	0.0038	0.13169	0.0043	6.75	0.07	1940	19	2011	16	2079	18	2500	77	1940	19
2016TL35-009	0.0536	0.00527	0.40197	0.03879	0.05436	0.00116	0.02013	0.00108	2.22	0.02	354	179	343	28	341	7	403	21	341	7
2016TL35-010	0.09411	0.00828	2.9085	0.25283	0.22399	0.00751	0.08146	0.00841	3.85	0.04	1510	114	1384	66	1303	40	1583	157	1510	114
2016TL35-011	0.11378	0.00225	5.98657	0.10842	0.38137	0.00375	0.1184	0.00247	2.65	0.03	1861	19	1974	16	2083	18	2262	45	1861	19
2016TL35-012	0.06374	0.00218	0.88907	0.02882	0.1011	0.00107	0.01687	0.00121	11.23	0.11	733	51	646	15	621	6	338	24	621	6
2016TL35-013	0.16162	0.00256	10.136	0.13547	0.45486	0.00385	0.12661	0.0011	5.22	0.05	2473	27	2447	12	2417	17	2410	20	2473	27
2016TL35-014	0.07395	0.00213	1.90659	0.05188	0.18687	0.00196	0.07021	0.00221	5.1	0.05	1040	38	1083	18	1104	11	1371	42	1040	38
2016TL35-015	0.12664	0.00152	6.54259	0.06638	0.37471	0.00238	0.10683	0.00066	2.46	0.02	2052	22	2052	9	2052	11	2051	12	2052	22
2016TL35-016	0.09791	0.00221	3.86063	0.0806	0.28582	0.00284	0.10096	0.00147	1.22	0.01	1585	24	1605	17	1621	14	1944	27	1585	24
2016TL35-017	0.05365	0.0026	0.51772	0.02426	0.06995	0.00086	0.02636	0.00098	3.95	0.04	356	84	424	16	436	5	526	19	436	5
2016TL35-018	0.11596	0.00206	6.15034	0.09709	0.38446	0.00344	0.12519	0.00409	9.05	0.09	1895	16	1997	14	2097	16	2384	73	1895	16
2016TL35-019	0.13967	0.0025	8.6777	0.13997	0.45038	0.00442	0.14068	0.003	2.91	0.03	2223	15	2305	15	2397	20	2660	53	2223	15
2016TL35-020	0.05595	0.00812	0.54353	0.07767	0.07041	0.00218	0.03021	0.00186	1.61	0.02	450	264	441	51	439	13	602	36	439	13
2016TL35-021	0.0564	0.00324	0.44538	0.02489	0.05724	0.00077	0.01822	0.00042	0.99	0.01	468	100	374	17	359	5	365	8	359	5
2016TL35-022	0.05836	0.0049	0.79905	0.06587	0.09925	0.00196	0.02978	0.00178	2.63	0.03	543	147	596	37	610	11	593	35	610	11
2016TL35-023	0.11282	0.00153	6.09617	0.06438	0.39172	0.00271	0.12878	0.00127	1.95	0.02	1845	10	1990	9	2131	13	2448	23	1845	10
2016TL35-024	0.13475	0.00296	2.80435	0.05519	0.15087	0.00146	0.02978	0.00053	1.07	0.01	2161	21	1357	15	906	8	593	10	906	8
2016TL35-025	0.11676	0.0022	6.27162	0.10695	0.38941	0.0037	0.1289	0.00369	5.81	0.06	1907	17	2014	15	2120	17	2451	66	1907	17
2016TL35-026	0.0882	0.00485	2.49774	0.13453	0.2053	0.00375	0.07322	0.0013	0.4	0.01	1387	75	1271	39	1204	20	1428	24	1387	75
2016TL35-027	0.07038	0.00195	1.68025	0.04372	0.17309	0.00168	0.05623	0.00589	40.74	0.41	939	37	1001	17	1029	9	1106	113	939	37
2016TL35-028	0.11931	0.00273	5.46792	0.11688	0.33226	0.00369	0.07616	0.00505	13.37	0.13	1946	23	1896	18	1849	18	1484	95	1946	23
2016TL35-029	0.06491	0.0014	1.22823	0.02396	0.13718	0.00106	0.05177	0.00047	0.89	0.01	771	28	814	11	829	6	1020	9	829	6
2016TL35-030	0.05	0.01158	0.05479	0.01256	0.00794	0.00026	0.00253	0.00016	0.85	0.01	195	371	54	12	51	2	51	3	51	2
2016TL35-031	0.0511	0.00422	0.17918	0.01449	0.02542	0.00043	0.00729	0.00021	0.82	0.01	245	153	167	12	162	3	147	4	162	3
2016TL35-032	0.10072	0.00196	4.51146	0.07908	0.32477	0.00294	0.10018	0.0016	1.85	0.02	1637	19	1733	15	1813	14	1930	29	1637	19
2016TL35-033	0.05245	0.002	0.35675	0.013	0.04932	0.00049	0.01825	0.00039	2.2	0.02	305	65	310	10	310	3	366	8	310	3
2016TL35-034	0.1213	0.00228	6.36268	0.10796	0.38032	0.00362	0.11605	0.00341	5.7	0.06	1975	17	2027	15	2078	17	2219	62	1975	17
2016TL35-035	0.1588	0.00299	10.4532	0.18229	0.47729	0.00523	0.1436	0.00259	1.5	0.01	2443	16	2476	16	2515	23	2712	46	2443	16
2016TL35-036	0.1197	0.002	6.31409	0.09152	0.38246	0.00325	0.15403	0.00321	4.88	0.05	1952	14	2020	13	2088	15	2896	56	1952	14
2016TL35-037	0.04875	0.00857	0.26696	0.04618	0.03971	0.0014	0.01235	0.00087	1.17	0.01	136	285	240	37	251	9	248	17	251	9
2016TL35-038	0.09247	0.00154	4.09607	0.05851	0.32119	0.00248	0.10208	0.0012	1.68	0.02	1477	16	1654	12	1796	12	1965	22	1477	16
2016TL35-039	0.16158	0.00234	12.9601	0.15952	0.58158	0.00498	0.18255	0.00447	6.17	0.06	2472	10	2677	12	2955	20	3389	76	2472	10
2016TL35-040	0.0865	0.00161	3.07372	0.0504	0.25767	0.00207	0.09304	0.00142	2.64	0.03	1349	19	1426	13	1478	11	1798	26	1349	19
2016TL35-041	0.1141	0.0017	5.96356	0.07345	0.37901	0.00286	0.11561	0.00328	11.82	0.12	1866	12	1971	11	2072	13	2211	59	1866	12
2016TL35-042	0.0683	0.00428	1.45903	0.08962	0.15491	0.00283	0.05537	0.00156	0.98	0.01	878	97	914	37	928	16	1089	30	928	16
2016TL35-043	0.16542	0.00238	12.0269	0.14468	0.52724	0.00441	0.0799	0.00211	4.71	0.05	2512	10	2607	11	2730	19	1554	39	2512	10
2016TL35-044	0.05025	0.01212	0.16414	0.03891	0.02369	0.00113	0.0074	0.00063	0.92	0.01	207	364	154	34	151	7	149	13	151	7
2016TL35-045	0.11273	0.00678	2.11379	0.12276	0.13598	0.00315	0.03204	0.00499	11.53	0.12	1844	71	1153	40	822	18	637	98	822	18
2016TL35-046	0.12303	0.00317	7.01559	0.17485	0.41354	0.00553	0.13371	0.00736	8.92	0.09	2001	26	2113	22	2231	25	2537	131	2001	26
2016TL35-047	0.09918	0.00185	4.35962	0.07273	0.31877	0.00276	0.10314	0.00145	1.66	0.02	1609	18	1705	14	1784	13	1984	27	1609	18
2016TL35-048	0.1704	0.00419	13.3583	0.3284	0.5685	0.00891	0.17188	0.00486	1.65	0.02	2562	21	2705	23	2902	37	3206	84	2562	21
2016TL35-049	0.12874	0.00179	7.9437	0.08842	0.44749	0.00331	0.14118	0.00158	1.91	0.02	2081	10	2225	10	2384	15	2669	28	2081	10
2016TL35-050	0.10907	0.01013	4.04561	0.3737	0.269	0.01062	0.06989	0.00628	1.76	0.02	1784	111	1643	75	1536	54	1365	119	1784	111
2016TL35-051	0.07926	0.00137	2.30084	0.03411	0.21053	0.00155	0.06152	0.00289	30.31	0.3	1179	18	1213	10	1232	8	1207	55	1179	18
2016TL35-052	0.10129	0.00265	4.37077	0.1086	0.31297	0.00369	0.10112	0.00189	1.27	0.01	1648	29	1707	21	1755	18	1947	35	1648	29
2016TL35-053	0.08817	0.00284	3.38984	0.10525	0.27884	0.00367	0.08841	0.00179	1.11	0.01	1386	39	1502	24	1586	18	1712	33	1386	39
2016TL35-054	0.06973	0.00205	1.49983	0.0417	0.156	0.00155	0.05203	0.00083	1.25	0.01	920	41	930	17	935	9	1025	16	935	9
2016TL35-055	0.10759	0.00382	5.61728	0.19661	0.37868	0.00624	0.12686	0.00284	0.88	0.01	1759	40	1919	30	2070	29	2414	51	1759	40
2016TL35-056	0.09364	0.00214	3.88596	0.08254	0.30101	0.00302	0.10289	0.00213	2.47	0.02	1501	25	1611	17	1696	15	1979	39	1501	25
2016TL35-057	0.07834	0.00508	1.86144	0.11817	0.17233	0.00382	0.05366	0.00499	6.46	0.06	1156	91	1067	42	1025	21	1056	96	1156	91
2016TL35-058	0.05658	0.00387	0.378	0.02519	0.04845	0.00076	0.01723	0.00063	1.89	0.02	475	120	326	19	305	5	345	13	305	5
2016TL35-059	0.10857	0.00266	5.73463	0.13386	0.38313	0.00456	0.11734	0.00262	1.81	0.02	1776	25	1937	20	2091	21	2243	47	1776	25
2016TL35-060	0.07507	0.00148	2.26673	0.03989	0.21902	0.00175	0.07731	0.0058	55.58	0.56	1070	23	1202	12	1277	9	1505	109	1070	23
2016TL35-061	0.08883	0.00159	3.17051	0.04971	0.2589	0.00205	0.07553	0.00118	2.58	0.03	1400	18	1450	12	1484	10	1472	22	1400	18
2016TL35-062	0.06013	0.00222	0.8871	0.03129	0.10701	0.00119	0.03627	0.00175	8.53	0.09	608	57	645	17	655	7	720	34	655	7
2016TL35-063	0.05922	0.00205	0.71752	0.02371	0.08789	0.00089	0.02848	0.00048	1.23	0.01	575	54	549	14	543	5	568	9	543	5
2016TL35-064	0.11795	0.00434	5.02143	0.17074	0.30878	0.00432	0.08866	0.00133	3.65	0.04	1925	67	1823	29	1735	21	1717	25	1925	67
2016TL35-065	0.14095	0.00326	8.4109	0.186	0.43287	0.00548	0.18053	0.00431	2.17	0.02	2239	21	2276	20	2319	25	3354	74	2239	21
2016TL35-066	0.08421	0.00136	2.34209	0.03457	0.20171	0.00131	0.05998	0.00035	1.72	0.02	1297	32	1225	11	1185	7	1177	7	1297	32
2016TL35-067	0.09805	0.00402	3.67159	0.14704	0.27166	0.00469	0.09787	0.00428	3.07	0.03	1587	49	1565	32	1549	24	1887	79	1587	49
2016TL35-068	0.05901	0.00161	0.28079	0.00739	0.03451	0.00025	0.01068	6e-05	2.22	0.02	567	61	251	6	219	2	215	1	219	2
2016TL35-069	0.07384	0.00179	1.59497	0.0357	0.15669	0.00137	0.05208	0.00072	1.36	0.01	1037	31	968	14	938	8	1026	14	938	8
2016TL35-070	0.15399	0.00208	10.8745	0.11782	0.5123	0.00393	0.15415	0.00298	5.52	0.06	2391	9	2512	10	2666	17	2898	52	2391	9
2016TL35-071	0.06677	0.00161	1.38559	0.03096	0.15056	0.00126	0.05571	0.00118	3.98	0.04	831	33	883	13	904	7	1096	23	904	7
2016TL35-072	0.08304	0.0014	2.57032	0.03691	0.22457	0.00164	0.0823	0.00102	2.45	0.02	1270	17	1292	10	1306	9	1599	19	1270	17
2016TL35-073	0.07752	0.01041	0.76054	0.10099	0.07115	0.00142	0.02135	0.00025	0.5	0.01	1135	283	574	58	443	9	427	5	443	9
2016TL35-074	0.06518	0.00196	1.3482	0.03849	0.15007	0.00147	0.05185	0.00116	2.66	0.03	780	43	867	17	901	8	1022	22	901	8
2016TL35-075	0.05698	0.00679	0.48304	0.05686	0.06151	0.00128	0.0219	0.00079	0.95	0.01	491	226	400	39	385	8	438	16	385	8
2016TL35-076	0.0658	0.0028	1.43527	0.05911	0.15825	0.00199	0.05513	0.001	0.92	0.01	800	65	904	25	947	11	1085	19	947	11
2016TL35-077	0.16786	0.00494	11.5037	0.34068	0.49723	0.00895	0.16313	0.00327	0.6	0.01	2536	27	2565	28	2602	39	3054	57	2536	27
2016TL35-078	0.06811	0.00114	1.44374	0.0204	0.1538	0.00105	0.04682	0.00047	1.72	0.02	872	18	907	8	922	6	925	9	922	6
2016TL35-079	0.19551	0.00251	12.8145	0.12726	0.47557	0.00356	0.13224	0.0014	1.5	0.02	2789	8	2666	9	2508	16	2510	25	2789	8
2016TL35-080	0.05098	0.00475	0.13985	0.01271	0.0199	0.0004	0.00767	0.00026	1.05	0.01	240	168	133	11	127	3	154	5	127	3
2016TL35-081	0.07469	0.00162	2.26651	0.0448	0.22021	0.00188	0.08068	0.00126	2.22	0.02	1060	26	1202	14	1283	10	1568	24	1060	26
2016TL35-082	0.06606	0.0014	0.93042	0.01868	0.10216	0.00069	0.0312	0.00025	3.74	0.04	808	45	668	10	627	4	621	5	627	4
2016TL35-083	0.06669	0.00391	1.29148	0.07399	0.14052	0.00228	0.04508	0.00101	0.72	0.01	828	93	842	33	848	13	891	20	848	13
2016TL35-084	0.06409	0.00198	1.03613	0.03027	0.11732	0.00116	0.03687	0.00067	1.55	0.02	745	45	722	15	715	7	732	13	715	7
2016TL35-085	0.06567	0.00126	1.24751	0.02124	0.13785	0.00101	0.07334	0.00109	4.6	0.05	796	23	822	10	832	6	1431	21	832	6
2016TL35-086	0.1577	0.00218	9.79746	0.10952	0.45084	0.0035	0.08414	0.00115	1.74	0.02	2431	9	2416	10	2399	16	1633	21	2431	9
2016TL35-087	0.07085	0.00106	1.75786	0.02145	0.18006	0.00118	0.05866	0.00208	34.29	0.34	953	14	1030	8	1067	6	1152	40	953	14
2016TL35-088	0.07213	0.00295	1.71164	0.06775	0.17221	0.00234	0.06234	0.00236	3.42	0.03	990	58	1013	25	1024	13	1222	45	990	58
2016TL35-089	0.05844	0.00322	0.45722	0.02441	0.05678	0.00082	0.02026	0.00075	2.59	0.03	546	92	382	17	356	5	405	15	356	5
2016TL35-090	0.08367	0.00869	0.61137	0.06144	0.05303	0.00162	0.01838	0.00142	2.15	0.02	1285	149	484	39	333	10	368	28	333	10
2016TL35-081	0.08862	0.00159	3.39613	0.05362	0.27814	0.00223	0.09162	0.00099	1.18	0.01	1396	18	1504	12	1582	11	1772	18	1396	18
2016TL35-082	0.16285	0.0026	10.5754	0.14815	0.47131	0.00435	0.11342	0.00172	1.43	0.01	2485	12	2487	13	2489	19	2172	31	2485	12
2016TL35-083	0.04878	0.00229	0.20284	0.00922	0.03018	0.00033	0.00997	0.00025	1.9	0.02	137	84	188	8	192	2	201	5	192	2
2016TL35-084	0.16557	0.00358	12.0847	0.25333	0.52975	0.00699	0.17704	0.00417	1.75	0.02	2513	18	2611	20	2740	29	3295	72	2513	18
2016TL35-085	0.0547	0.00239	0.58384	0.02463	0.07747	0.00087	0.02864	0.00058	1.44	0.01	400	74	467	16	481	5	571	11	481	5
2016TL35-086	0.12531	0.0015	7.17472	0.06086	0.41559	0.00265	0.12998	0.00086	1.01	0.01	2033	7	2133	8	2240	12	2470	15	2033	7
2016TL35-087	0.11752	0.00147	6.33023	0.05892	0.39098	0.00258	0.11625	0.00131	3.4	0.03	1919	8	2023	8	2127	12	2223	24	1919	8
2016TL35-088	0.09031	0.00137	2.81166	0.03506	0.22598	0.00157	0.08775	0.00091	2.15	0.02	1432	14	1359	9	1313	8	1700	17	1432	14
2016TL35-089	0.07381	0.00147	1.97506	0.03514	0.19423	0.00152	0.06303	0.00127	4.44	0.04	1036	23	1107	12	1144	8	1235	24	1036	23
2016TL35-090	0.11306	0.00148	6.13447	0.06195	0.39383	0.00268	0.12403	0.00177	4.9	0.05	1849	9	1995	9	2141	12	2363	32	1849	9

## Sheet: S2. C-O isotope results
Table S2. C-O isotope results
Sample Name	δ13Cc (‰), PDB	δ18Oc (‰), PDB
2015TL28-A	-3.23	-13.62
2015TL28-B	-3.99	-13.46
2015TL28-C	-3.96	-13.13
2015TL28-D	-4.18	-12.95
2015TL29-A	-3.82	-13.94
2015TL29-B	-3.93	-13.17
2015TL29-C	-4.1	-13.8
2015TL30-A	-5.3	-12.55
2015TL30-B	-5.14	-12.72
2015TL30-C	-6.23	-12.48
2015TL74-A	1.6	-5.19
2015TL74-B	1.51	-5.72
2015TL74-C	1.6	-5.44
2015TL75-A	-3.48	-13.29
2015TL75-B	-3.25	-13.06
2015TL75-C	-3.51	-13.2
2015TL76-A	-2.11	-5.94
2015TL76-B	-2.11	-6.38
2015TL76-C	-1.91	-6.28
2015TL77	0.22	-7.68
2015TL79	-1.12	-9.86
2015TL80	0.51	-8.6
2015TL83-A	-2.8	-12.15
2015TL83-B	-3.4	-12.21
2015TL83-C	-3.31	-12.14
2015TL84-A	-3.04	-11.72
2015TL84-B	-3.48	-12
2015TL86-A	-5.81	-14.9
2015TL86-B	-5.56	-15.07
2015TL86-C	-5.73	-15.04
2015TL87-A	-6.33	-16.21
2015TL87-B	-6.15	-16.41
2015TL88-A	-7.07	-17.37
2015TL88-B	-6.76	-17.76
2015TL89-A	-5.84	-17
2015TL89-B	-5.91	-17.13
2015TL90-A	-5.63	-18.12
2015TL90-B	-5.55	-18.01
2015TL108	-4.32	-8.47
2015TL108-1	-3.78	-8.15
2015TL108-2	-4.42	-8.55
2015TL110-1	-1.1	-5.71
2015TL110-2	-1.14	-5.68
2015TL110-3	-1.36	-5.43
2015TL111	-1.41	-5.5
2015TL112	0.66	-4.83
2015TL113-1	-3.61	-3.94
2015TL113-2	-3.6	-4.23
2015TL113-3	-3.54	-4.24
2015TL115-1	-0.89	-5.05
2015TL115-2	-1.13	-5.54
2015TL115-3	-0.71	-5.1
2015TL116	-1.74	-6.5
2015TL119-A	-7.66	-18
2015TL119-B	-7.41	-17.74
2015TL119-C	-7.54	-17.98
2015TL119-D	-7.51	-17.79
2015TL120-A	-7	-17.24
2015TL120-B	-6.89	-17.3
2015TL120-C	-6.71	-17.08
2015TL121-D	-7.01	-16.69
2015TL121-E	-6.73	-16.79
2015TL121-F	-6.8	-16.6
2017TX27-A	-5.4	-17.7
2017TX27-B	-5.3	-17.6

## Sheet: S3. Carbonate clumped isotope
Table S3. Carbonate clumped isotope results
Samples Name	Replicate	d 13C/12C	d 18O/16O	Std 13C/12C	Std 18O/16O	d47	FullD47	Stde d47	Stde FullD47	FullD48	Stde FullD48	D47-ARF	T-Kelson	1SD
2015TL28a	1	-4.52	-12.97	0.01	0.01	32.546	-0.218	0.032	0.015	0.154	0.038	0.654368	36.7646	5.15852
	2	-4.52	-13	0.01	0.01	32.539	-0.199	0.034	0.018	0.171	0.049	0.682704	27.2298	5.61852
2015TL33b	1	-1.27328	-4.835	0.000808733	0.00461998	13.1373	-0.192085	0.0102758	0.00913675	-1.10317	0.103107	0.74182	9.87524	2.42281
	2	-1.27885	-4.863	0.00100052	0.00432732	13.0895	-0.205776	0.0115096	0.0102666	-1.12567	0.0874104	0.727998	13.6628	2.82761
	3	-1.28159	-4.917	0.00126382	0.00667249	13.043	-0.194119	0.00925248	0.0101467	-1.80845	0.0857192	0.7396	10.4735	2.70374
2015TL74a	1	1.63	-4.65	0.01	0.01	47.633	-0.218	0.03	0.018	0.259	0.038	0.6556	36.331	6.13434
	2	1.65	-4.62	0.01	0.01	47.678	-0.221	0.028	0.009	1.785	0.257	0.64944	38.5174	3.17899
2015TL76a	1	-1.87	-5.64	0.01	0.01	43.078	-0.185	0.025	0.009	0.588	0.022	0.70488	20.3522	2.6595
	2	-1.88	-5.62	0.01	0.01	43.103	-0.17	0.03	0.01	0.722	0.045	0.728288	13.5817	2.75293
2015TL86b	1	-6.00227	-15.619	0.000704795	0.00121326	-2.52954	-0.16054	0.0108077	0.0104141	0.00758155	0.0780817	0.743587	9.40174	2.74292
	2	-5.99303	-15.008	0.000742454	0.00108449	-1.90599	-0.174338	0.0102707	0.0105198	-0.39919	0.0575172	0.730938	12.8443	2.87183
2015TL108b	1	-3.89	-8.032	0.00138893	0.0013915	7.27046	-0.210777	0.010823	0.0102973	0.699714	0.069594	0.711889	18.2748	2.97354
	2	-4.0252	-8.178	0.000713759	0.00110037	6.98851	-0.211406	0.0111248	0.0110827	-0.169504	0.0671181	0.710721	18.6179	3.20779
	3	-3.95751	-7.734	0.000789112	0.00178666	7.48189	-0.238593	0.00973881	0.00961782	5.08176	0.068023	0.684396	26.6879	3.02539
2015TL119b	1	-7.63542	-17.905	0.000723289	0.00105439	-6.4631	-0.171918	0.00773651	0.00797167	-0.142377	0.0574245	0.724677	14.5955	2.2242
	2	-7.67407	-18.139	0.000656887	0.00139014	-6.73539	-0.166682	0.0107126	0.0107642	0.459375	0.0841176	0.729409	13.269	2.95048
	3	-7.67948	-18.121	0.00104583	0.00141853	-6.72062	-0.165469	0.0119827	0.0117296	-0.0939749	0.0582992	0.730654	12.9231	3.19918
	4	-7.69111	-18.149	0.000751988	0.00135843	-6.7503	-0.155192	0.0100785	0.0103373	-0.500725	0.0762098	0.740903	10.1217	2.74364
2017TX27b	1	-5.41342	-17.7614	0.00943679	0.0467781	25.1072	-0.100874	0.0137181	0.00926134	5.58633	0.107452	0.730579	12.9439	2.53544
2021TL01a	1	-4.23	-7.59	0.01	0.02	38.596	-0.196	0.031	0.011	0.352	0.025	0.687632	25.6597	3.41769
	2	-4.24	-7.59	0.01	0.01	38.593	-0.192	0.022	0.008	0.262	0.057	0.693792	23.7313	2.4496
	3	-4.22	-7.56	0.01	0.01	38.66	-0.173	0.021	0.009	0.216	0.037	0.72336	14.9681	2.51705
2021TL02a	1	-4.23	-7.59	0.01	0.02	38.597	-0.195	0.032	0.012	0.206	0.05	0.690096	24.8838	3.69404
	2	-4.23	-7.58	0.01	0.01	38.616	-0.187	0.025	0.011	0.146	0.028	0.702416	21.0931	3.26508
	3	-4.23	-7.6	0.01	0.02	38.572	-0.203	0.04	0.018	-0.437	0.661	0.677776	28.8249	5.70681
2021TL03a	1	-4.23	-7.59	0.01	0.02	38.616	-0.171	0.039	0.018	0.107	0.029	0.725824	14.2724	4.93396
	2	-4.23	-7.6	0.01	0.01	38.611	-0.175	0.022	0.008	0.072	0.063	0.720896	15.6689	2.25689
	3	-4.23	-7.58	0.01	0.01	38.599	-0.208	0.022	0.007	0.099	0.019	0.669152	31.6785	2.3224
2021TL04a	1	-4.23	-7.59	0.01	0.01	38.589	-0.199	0.03	0.01	0.079	0.044	0.683936	26.8349	3.14831
	2	-4.23	-7.6	0.01	0.02	38.592	-0.192	0.046	0.019	0.141	0.025	0.695024	23.35	5.69929
	3	-4.24	-7.61	0.01	0.01	38.564	-0.2	0.027	0.017	0.15	0.048	0.682704	27.2298	5.31462
Superscript "a" represent samples measured in the State Key Laboratory of Tibetan Plateau Earth System Science (LATPES), Institute of Tibetan Plateau Research
Superscript "b" represent samples measured in the Department of the Geophysical Sciences at the University of Chicago

## Sheet: S4. Model setting
Table S4. Model setting of the four scenarios used in the study
Topographic Scenario	Geologic stage	pCO2 (ppm)	Central Tibet	Gangdese Mt.	Central Watershed Mt.
1	Lutetian	1120	1500 m	4500 m	4000 m
2	Lutetian	1120	4000 m	4500 m	4000 m
3	Chattian	560	2500 m	5000 m	5000 m
4	Chattian	560	4500 m	5000 m	5000 m

## Sheet: S5. Raw clumped isotope
Table S5. Raw clumped isotope data used in the study
Sample_ID	Digestion T ( °C)	δC13(‰)	δC13_se(‰)	δO18(‰)	δO18_se(‰)	rawΔ47_PBL(‰)	rawΔ47_PBL_se(‰)	δ47_PBL(‰)	δ47_PBL_se(‰)	Δ48_PBL(‰)	Δ48_PBL_se(‰)	Δ49_PBL(‰)	Δ47 Nonlinearity Slope	Δ47 ETF Slope	Δ47 ETF Intercept	Δ47,ARF
2015TL33-1	26	-1.27328	0.000808733	-4.835	0.00461998	-0.192085	0.00913675	13.1373	0.0102758	-1.10317	0.103107	4.15751	0.001901	1.00287	0.90941	0.74182
2015TL33-2	26	-1.27885	0.00100052	-4.863	0.00432732	-0.205776	0.0102666	13.0895	0.0115096	-1.12567	0.0874104	6.32791	0.001901	1.00287	0.90941	0.727998
2015TL33-3	26	-1.28159	0.00126382	-4.917	0.00667249	-0.194119	0.0101467	13.043	0.00925248	-1.80845	0.0857192	5.90802	0.001901	1.00287	0.90941	0.7396
2015TL86-1	26	-6.00227	0.000704795	-15.619	0.00121326	-0.16054	0.0104141	-2.52954	0.0108077	0.00758155	0.0780817	4.68327	0.001901	1.00287	0.90941	0.743587
2015TL86-2	26	-5.99303	0.000704795	-15.008	0.00108449	-0.174338	0.0105198	-1.90599	0.0102707	-0.39919	0.0575172	4.18054	0.001901	1.00287	0.90941	0.730938
2015TL108-1	26	-3.89	0.000704795	-8.032	0.0013915	-0.210777	0.0102973	7.27046	0.010823	0.699714	0.069594	6.70069	0.001901	1.00287	0.90941	0.711889
2015TL108-2	26	-4.0252	0.000713759	-8.178	0.00110037	-0.211406	0.0110827	6.98851	0.0111248	-0.169504	0.0671181	5.23537	0.001901	1.00287	0.90941	0.710721
2015TL108-3	26	-3.95751	0.000789112	-7.734	0.00178666	-0.238593	0.00961782	7.48189	0.00973881	5.08176	0.068023	6.51632	0.001901	1.00287	0.90941	0.684396
2015TL119-1	26	-7.63542	0.000713759	-17.905	0.00105439	-0.171918	0.00797167	-6.4631	0.00773651	-0.142377	0.0574245	3.73292	0.001901	1.00287	0.90941	0.724677
2015TL119-2	26	-7.67407	0.000789112	-18.139	0.00139014	-0.166682	0.0107642	-6.73539	0.0107126	0.459375	0.0841176	5.79319	0.001901	1.00287	0.90941	0.729409
2015TL119-3	26	-7.67948	0.000713759	-18.121	0.00141853	-0.165469	0.0117296	-6.72062	0.0119827	-0.0939749	0.0582992	5.505	0.001901	1.00287	0.90941	0.730654
2015TL119-4	26	-7.69111	0.000789112	-18.149	0.00135843	-0.155192	0.0103373	-6.7503	0.0100785	-0.500725	0.0762098	4.93509	0.001901	1.00287	0.90941	0.740903
2017TX27-1	26	-5.41342	0.00943679	-17.7614	0.0467781	-0.100874	0.00926134	25.1072	0.0137181	5.58633	0.107452	8	0.0062	1.0617	0.997	0.731
Above is the raw data from the University of Chicago, Because the acid temperature is 26°C, so no acid fractionation factor apply to the Δ47,ARF data. PBL, pressure baseline correction
Sample_ID	Digestion T ( °C)	δC13(‰)	δC13_se(‰)	δO18(‰)	δO18_se(‰)	rawΔ47_PBL(‰)	rawΔ47_PBL_se(‰)	δ47_PBL(‰)	δ47_PBL_se(‰)	Δ48_PBL(‰)	Δ48_PBL_se(‰)	Δ49_PBL(‰)	Δ47 Nonlinearity Slope	Δ47 ETF Slope	Δ47 ETF Intercept	Δ47,ARF	Acid fractionation factor	Δ47,ARF-AC	STF-slope	STF-Intercept	Δ47,ARF-final
2015TL28-1	90	-4.52	0.01	-12.97	0.01	-0.218	0.015	32.546	0.032	0.154	0.038	-48.568	-9.11021e-06	1.23909	0.937083	0.667	0.088	0.755	1.232	-0.2744	0.654368
2015TL28-2	90	-4.52	0.01	-13	0.01	-0.199	0.018	32.539	0.034	0.171	0.049	-48.83	-9.11021e-06	1.23909	0.937083	0.69	0.088	0.778	1.232	-0.2744	0.682704
2015TL74-1	90	1.63	0.01	-4.65	0.01	-0.218	0.018	47.633	0.03	0.259	0.038	-68.594	-9.11021e-06	1.23909	0.937083	0.668	0.088	0.756	1.232	-0.2744	0.6556
2015TL74-2	90	1.65	0.01	-4.62	0.01	-0.221	0.009	47.678	0.028	1.785	0.257	-71.525	-9.11021e-06	1.23909	0.937083	0.663	0.088	0.751	1.232	-0.2744	0.64944
2015TL76-1	90	-1.87	0.01	-5.64	0.01	-0.185	0.009	43.078	0.025	0.588	0.022	-66.588	-9.11021e-06	1.23909	0.937083	0.708	0.088	0.796	1.232	-0.2744	0.70488
2015TL76-2	90	-1.88	0.01	-5.62	0.01	-0.17	0.01	43.103	0.03	0.722	0.045	-65.477	-9.11021e-06	1.23909	0.937083	0.727	0.088	0.815	1.232	-0.2744	0.728288
2021TL01-1	90	-4.23	0.01	-7.59	0.02	-0.196	0.011	38.596	0.031	0.352	0.025	-59.104	-9.11021e-06	1.23909	0.937083	0.694	0.088	0.782	1.232	-0.2744	0.687632
2021TL01-2	90	-4.24	0.01	-7.59	0.01	-0.192	0.008	38.593	0.022	0.262	0.057	-58.678	-9.11021e-06	1.23909	0.937083	0.699	0.088	0.787	1.232	-0.2744	0.693792
2021TL01-3	90	-4.22	0.01	-7.56	0.01	-0.173	0.009	38.66	0.021	0.216	0.037	-60.527	-9.11021e-06	1.23909	0.937083	0.723	0.088	0.811	1.232	-0.2744	0.72336
2021TL02-1	90	-4.23	0.01	-7.59	0.01	-0.195	0.012	38.597	0.032	0.206	0.05	-59.666	-9.11021e-06	1.23909	0.937083	0.696	0.088	0.784	1.232	-0.2744	0.690096
2021TL02-2	90	-4.23	0.01	-7.58	0.01	-0.187	0.011	38.616	0.025	0.146	0.028	-59.107	-9.11021e-06	1.23909	0.937083	0.706	0.088	0.794	1.232	-0.2744	0.702416
2021TL02-3	90	-4.23	0.01	-7.6	0.02	-0.203	0.018	38.572	0.04	-0.437	0.661	-58.659	-9.11021e-06	1.23909	0.937083	0.686	0.088	0.774	1.232	-0.2744	0.677776
2021TL03-1	90	-4.23	0.01	-7.59	0.01	-0.171	0.018	38.616	0.039	0.107	0.029	-59.086	-9.11021e-06	1.23909	0.937083	0.725	0.088	0.813	1.232	-0.2744	0.725824
2021TL03-2	90	-4.23	0.01	-7.6	0.01	-0.175	0.008	38.611	0.022	0.072	0.063	-59.037	-9.11021e-06	1.23909	0.937083	0.721	0.088	0.809	1.232	-0.2744	0.720896
2021TL03-3	90	-4.23	0.01	-7.58	0.01	-0.208	0.007	38.599	0.022	0.099	0.019	-59.351	-9.11021e-06	1.23909	0.937083	0.679	0.088	0.767	1.232	-0.2744	0.669152
2021TL04-1	90	-4.23	0.01	-7.59	0.01	-0.199	0.01	38.589	0.03	0.079	0.044	-58.688	-9.11021e-06	1.23909	0.937083	0.691	0.088	0.779	1.232	-0.2744	0.683936
2021TL04-2	90	-4.23	0.01	-7.6	0.02	-0.192	0.019	38.592	0.046	0.141	0.025	-59.025	-9.11021e-06	1.23909	0.937083	0.7	0.088	0.788	1.232	-0.2744	0.695024
2021TL04-3	90	-4.24	0.01	-7.61	0.01	-0.2	0.017	38.564	0.027	0.15	0.048	-57.643	-9.11021e-06	1.23909	0.937083	0.69	0.088	0.778	1.232	-0.2744	0.682704
Above is the raw data from the ITPCAS, Because the acid temperature is 90°C, so we apply 0.088‰ as acid fractionation factor to the Δ47,ARF data, and standard transfer function to further correct the Δ47,ARF-AC data to get the final Δ47.
